# Supplementary material for: μ-Squarato-κ2 O 1:O 2-bis­{[2-(2-amino­ethyl)pyridine-κ2 N,N′]aqua­nickel(II)} squarate 0.25-hydrate
Source: Acta Crystallogr Sect E Struct Rep Online. 2008 Sep 27;64(Pt 10):m1344–5. doi: 10.1107/S1600536808030808 (PMC2959298; doi:10.1107/S1600536808030808)
Supplement: Supplementary file 1 [file e-64-m1344-sup1.cif]

##############################################################################
###                                                                        ###
###        Electronic paper (Acta Crystallographica Section E)             ###
###                                                                        ###
##############################################################################
#                                                                            #
# This CIF contains the data in a paper accepted for publication in Acta     #
# Crystallographica Section E. It conforms to the requirements of Notes      #
# for Authors for Section E, and has been peer reviewed under the auspices   #
# of the IUCr Commission on Journals.                                        #
#                                                                            #
# Full details of the Crystallographic Information File format               #
# are given in the paper "The Crystallographic Information File (CIF):       #
# a New Standard Archive File for Crystallography" by S. R. Hall, F. H.      #
# Allen and I. D. Brown [Acta Cryst. (1991), A47, 655-685].                  #
#                                                                            #
# The current version of the core CIF dictionary is obtainable from          #
# ftp://ftp.iucr.org/pub/cif_core.dic. The current version number is 2.4.    #
#                                                                            #
# Software is freely available for graphical display of the structure(s) in  #
# this CIF.  For information consult the CIF home page http://www.iucr.org/  #
# cif/home.html                                                              #
#                                                                            #
# This file may be used for bona fide research purposes within the           #
# scientific community so long as proper attribution is given to the journal # 
# article from which it was obtained.                                        #
#                                                                            #
##############################################################################
                                             
data_I
_audit_creation_method     SHELXL-97
_chemical_name_systematic
;
\m-Squarato-\k^2^O^1^:O^2^-bis{[2-(2-aminoethyl)pyridine-
\k^2^N,N']aquanickel(II)} squarate 0.25-hydrate
;
_chemical_name_common     ?
_chemical_formula_moiety     'C32 H44 N8 Ni2 O6 +, C4 O4 -, 0.25(H2 O)'
_chemical_formula_sum     'C36 H44 N8 Ni2 O10.25'
_chemical_formula_iupac     '[Ni2 (C4 O4) (C7 H10 N2)4 (H2 O)2] C4 O4, 0.25H2 O'
_chemical_formula_weight     870.16
_chemical_melting_point     ?
_symmetry_cell_setting     monoclinic
_symmetry_space_group_name_H-M     'C2/c'
_symmetry_space_group_name_Hall     '-C 2yc'
loop_
    _symmetry_equiv_pos_as_xyz
    'x, y, z'
    '-x, y, -z+1/2'
    'x+1/2, y+1/2, z'
    '-x+1/2, y+1/2, -z+1/2'
    '-x, -y, -z'
    'x, -y, z-1/2'
    '-x+1/2, -y+1/2, -z'
    'x+1/2, -y+1/2, z-1/2'
_cell_length_a     28.037(3)
_cell_length_b     8.0409(5)
_cell_length_c     17.7752(16)
_cell_angle_alpha     90.00
_cell_angle_beta     103.572(7)
_cell_angle_gamma     90.00
_cell_volume     3895.3(5)
_cell_formula_units_Z     4
_cell_measurement_reflns_used     24222
_cell_measurement_theta_min     1.67
_cell_measurement_theta_max     28.00
_cell_measurement_temperature     297(2)
_exptl_crystal_description     'prism'
_exptl_crystal_colour     'blue'
_exptl_crystal_size_max     0.3
_exptl_crystal_size_mid     0.2
_exptl_crystal_size_min     0.1
_exptl_crystal_density_diffrn     1.484
_exptl_crystal_density_meas     ?
_exptl_crystal_density_method     'not measured'
_exptl_crystal_F_000     1816
_exptl_absorpt_coefficient_mu     1.034
_exptl_absorpt_correction_type     integration
_exptl_absorpt_process_details     '(X-RED32; Stoe & Cie, 2002)'
_exptl_absorpt_correction_T_min     0.49
_exptl_absorpt_correction_T_max     0.81
_exptl_special_details
;
;
_diffrn_ambient_temperature     297(2)
_diffrn_radiation_type     MoK\a
_diffrn_radiation_wavelength     0.71069
_diffrn_radiation_source     'fine-focus sealed tube'
_diffrn_radiation_monochromator     graphite
_diffrn_measurement_device_type     'Stoe IPDS-II'
_diffrn_measurement_method     '\w'
_diffrn_detector_area_resol_mean     6.67
_diffrn_reflns_number     12243
_diffrn_reflns_av_R_equivalents     0.0417
_diffrn_reflns_av_sigmaI/netI     0.0296
_diffrn_reflns_theta_min     2.36
_diffrn_reflns_theta_max     25.99
_diffrn_reflns_theta_full     25.99
_diffrn_measured_fraction_theta_max     0.999
_diffrn_measured_fraction_theta_full     0.999
_diffrn_reflns_limit_h_min     -34
_diffrn_reflns_limit_h_max     34
_diffrn_reflns_limit_k_min     -9
_diffrn_reflns_limit_k_max     9
_diffrn_reflns_limit_l_min     -21
_diffrn_reflns_limit_l_max     21
_diffrn_standards_number     0
_diffrn_standards_interval_count     0
_diffrn_standards_interval_time     ?
_diffrn_standards_decay_%     ?
_refine_special_details
;
Refinement of <i>F</i>^2^ against ALL reflections. The weighted <i>R</i>-factor
<i>wR</i> and goodness of fit <i>S</i> are based on <i>F</i>^2^, conventional
<i>R</i>-factors <i>R</i> are based on <i>F</i>, with <i>F</i> set to zero for
negative <i>F</i>^2^. The threshold expression of <i>F</i>^2^ >
\s(<i>F</i>^2^) is used only for calculating <i>R</i>-factors(gt) <i>etc</i>.
and is not relevant to the choice of reflections for refinement.
<i>R</i>-factors based on <i>F</i>^2^ are statistically about twice as large
as those based on <i>F</i>, and <i>R</i>- factors based on ALL data will be
even larger.
;
_reflns_number_total     3809
_reflns_number_gt     3148
_reflns_threshold_expression     I>2\s(I)
_refine_ls_structure_factor_coef     Fsqd
_refine_ls_matrix_type     full
_refine_ls_R_factor_all     0.0386
_refine_ls_R_factor_gt     0.0289
_refine_ls_wR_factor_gt     0.0697
_refine_ls_wR_factor_ref     0.0728
_refine_ls_goodness_of_fit_ref     1.030
_refine_ls_restrained_S_all     1.030
_refine_ls_number_reflns     3809
_refine_ls_number_parameters     282
_refine_ls_number_restraints     0
_refine_ls_hydrogen_treatment     mixed
_refine_ls_weighting_scheme     calc
_refine_ls_weighting_details
         'calc w=1/[\s^2^(Fo^2^)+(0.0385P)^2^+0.9229P] where P=(Fo^2^+2Fc^2^)/3'
_atom_sites_solution_hydrogens     geom
_atom_sites_solution_primary     direct
_atom_sites_solution_secondary     difmap
_refine_ls_shift/su_max     0.001
_refine_ls_shift/su_mean     0.000
_refine_diff_density_max     0.285
_refine_diff_density_min     -0.258
_refine_ls_extinction_method     none
_refine_ls_extinction_coef     ?
loop_
    _atom_type_symbol
    _atom_type_description
    _atom_type_scat_dispersion_real
    _atom_type_scat_dispersion_imag
    _atom_type_scat_source
    'C' 'C' 0.0033 0.0016
                         'International Tables Vol C Tables 4.2.6.8 and 6.1.1.4'
    'H' 'H' 0.0000 0.0000
                         'International Tables Vol C Tables 4.2.6.8 and 6.1.1.4'
    'N' 'N' 0.0061 0.0033
                         'International Tables Vol C Tables 4.2.6.8 and 6.1.1.4'
    'O' 'O' 0.0106 0.0060
                         'International Tables Vol C Tables 4.2.6.8 and 6.1.1.4'
    'Ni' 'Ni' 0.3393 1.1124
                         'International Tables Vol C Tables 4.2.6.8 and 6.1.1.4'
_computing_data_collection     'X-AREA (Stoe & Cie, 2002)'
_computing_cell_refinement     'X-AREA (Stoe & Cie, 2002)'
_computing_data_reduction     'X-RED32 (Stoe & Cie, 2002)'
_computing_structure_solution     'SHELXS97 (Sheldrick, 2008)'
_computing_structure_refinement     'SHELXL97 (Sheldrick, 2008)'
_computing_molecular_graphics     'ORTEPIII (Burnett & Johnson, 1996)'
_computing_publication_material     'WinGX (Farrugia, 1999)'
loop_
    _atom_site_type_symbol
    _atom_site_label
    _atom_site_fract_x
    _atom_site_fract_y
    _atom_site_fract_z
    _atom_site_U_iso_or_equiv
    _atom_site_adp_type
    _atom_site_calc_flag
    _atom_site_refinement_flags
    _atom_site_occupancy
    _atom_site_disorder_assembly
    _atom_site_disorder_group
    C C1 0.01456(9) 0.6924(3) 0.42515(16) 0.0615(6) Uani d . 1 . .
    H H1 0.0078 0.6622 0.3732 0.074 Uiso calc R 1 . .
    C C2 -0.02378(11) 0.7007(4) 0.4607(2) 0.0880(9) Uani d . 1 . .
    H H2 -0.0557 0.6790 0.4331 0.106 Uiso calc R 1 . .
    C C3 -0.01433(14) 0.7411(5) 0.5371(3) 0.1052(12) Uani d . 1 . .
    H H3 -0.0396 0.7486 0.5627 0.126 Uiso calc R 1 . .
    C C4 0.03335(14) 0.7707(4) 0.5755(2) 0.0885(10) Uani d . 1 . .
    H H4 0.0406 0.7952 0.6281 0.106 Uiso calc R 1 . .
    C C5 0.07099(10) 0.7643(3) 0.53672(15) 0.0568(6) Uani d . 1 . .
    C C6 0.12298(10) 0.7973(3) 0.57849(13) 0.0590(6) Uani d . 1 . .
    H H6A 0.1253 0.7886 0.6337 0.071 Uiso calc R 1 . .
    H H6B 0.1311 0.9109 0.5679 0.071 Uiso calc R 1 . .
    C C7 0.16091(9) 0.6827(3) 0.55784(13) 0.0535(5) Uani d . 1 . .
    H H7A 0.1905 0.6846 0.5990 0.064 Uiso calc R 1 . .
    H H7B 0.1485 0.5697 0.5529 0.064 Uiso calc R 1 . .
    C C8 0.18856(8) 0.9557(3) 0.32778(14) 0.0528(5) Uani d . 1 . .
    H H8 0.1919 1.0099 0.3749 0.063 Uiso calc R 1 . .
    C C9 0.21215(9) 1.0213(3) 0.27497(17) 0.0667(7) Uani d . 1 . .
    H H9 0.2311 1.1169 0.2865 0.080 Uiso calc R 1 . .
    C C10 0.20735(10) 0.9436(3) 0.20518(17) 0.0685(7) Uani d . 1 . .
    H H10 0.2223 0.9864 0.1679 0.082 Uiso calc R 1 . .
    C C11 0.17984(9) 0.8010(3) 0.19165(14) 0.0586(6) Uani d . 1 . .
    H H11 0.1759 0.7462 0.1445 0.070 Uiso calc R 1 . .
    C C12 0.15786(8) 0.7380(2) 0.24758(12) 0.0445(4) Uani d . 1 . .
    C C13 0.13096(9) 0.5757(3) 0.23578(13) 0.0539(5) Uani d . 1 . .
    H H13A 0.1395 0.5175 0.1929 0.065 Uiso calc R 1 . .
    H H13B 0.0960 0.5978 0.2216 0.065 Uiso calc R 1 . .
    C C14 0.14211(8) 0.4629(2) 0.30683(13) 0.0498(5) Uani d . 1 . .
    H H14A 0.1344 0.3488 0.2908 0.060 Uiso calc R 1 . .
    H H14B 0.1768 0.4686 0.3313 0.060 Uiso calc R 1 . .
    C C15 0.02527(7) 0.9053(2) 0.27139(11) 0.0361(4) Uani d . 1 . .
    C C16 0.02560(8) 1.0864(2) 0.27195(12) 0.0452(5) Uani d . 1 . .
    C C17 0.24949(7) 0.8704(2) 0.01973(11) 0.0375(4) Uani d . 1 . .
    C C18 0.21239(7) 0.7408(2) -0.00476(11) 0.0375(4) Uani d . 1 . .
    N N1 0.06135(7) 0.7253(2) 0.46111(11) 0.0472(4) Uani d . 1 . .
    N N2 0.17263(6) 0.7340(2) 0.48476(10) 0.0404(4) Uani d . 1 . .
    N N3 0.16111(6) 0.81826(19) 0.31494(9) 0.0396(4) Uani d . 1 . .
    N N4 0.11369(7) 0.51155(19) 0.36278(11) 0.0407(4) Uani d . 1 . .
    O O1 0.05537(5) 0.79065(16) 0.29572(8) 0.0449(3) Uani d . 1 . .
    O O2 0.05610(6) 1.19590(18) 0.29910(11) 0.0663(5) Uani d . 1 . .
    O O3 0.24837(5) 1.01589(15) 0.04408(9) 0.0487(4) Uani d . 1 . .
    O O4 0.16716(5) 0.73117(15) -0.01038(9) 0.0470(3) Uani d . 1 . .
    O O5 0.10943(6) 1.01843(17) 0.41638(11) 0.0479(4) Uani d . 1 . .
    O O6 0.0000 0.4863(13) 0.2500 0.121(6) Uani d SP 0.25 . .
    Ni Ni1 0.114036(8) 0.76294(2) 0.391260(13) 0.03314(8) Uani d . 1 . .
    H H5A 0.1284(10) 1.079(3) 0.4454(16) 0.062(8) Uiso d . 1 . .
    H H5B 0.0958(10) 1.073(3) 0.3792(16) 0.062(8) Uiso d . 1 . .
    H H2A 0.1897(8) 0.829(3) 0.4946(13) 0.050(6) Uiso d . 1 . .
    H H4B 0.0829(9) 0.485(3) 0.3435(14) 0.052(6) Uiso d . 1 . .
    H H4A 0.1238(8) 0.454(3) 0.4042(13) 0.043(6) Uiso d . 1 . .
    H H2B 0.1917(9) 0.666(3) 0.4725(14) 0.051(6) Uiso d . 1 . .
loop_
    _atom_site_aniso_label
    _atom_site_aniso_U_11
    _atom_site_aniso_U_22
    _atom_site_aniso_U_33
    _atom_site_aniso_U_12
    _atom_site_aniso_U_13
    _atom_site_aniso_U_23
    C1 0.0446(13) 0.0681(13) 0.0736(17) -0.0058(11) 0.0174(12) 0.0051(12)
    C2 0.0501(17) 0.107(2) 0.115(3) -0.0029(15) 0.0356(18) 0.005(2)
    C3 0.077(2) 0.125(3) 0.135(3) 0.0032(19) 0.069(2) -0.012(2)
    C4 0.096(2) 0.102(2) 0.085(2) 0.0014(18) 0.0552(19) -0.0172(17)
    C5 0.0688(15) 0.0494(11) 0.0581(14) 0.0021(10) 0.0271(12) -0.0041(10)
    C6 0.0784(18) 0.0595(12) 0.0405(12) -0.0028(12) 0.0168(12) -0.0056(10)
    C7 0.0616(15) 0.0523(11) 0.0414(12) 0.0008(10) 0.0017(10) 0.0058(9)
    C8 0.0499(12) 0.0523(11) 0.0573(14) -0.0113(10) 0.0150(10) -0.0018(10)
    C9 0.0566(14) 0.0622(13) 0.086(2) -0.0107(11) 0.0271(14) 0.0122(13)
    C10 0.0680(16) 0.0727(15) 0.0763(18) 0.0119(13) 0.0403(14) 0.0257(14)
    C11 0.0643(15) 0.0691(14) 0.0469(13) 0.0177(12) 0.0221(11) 0.0091(11)
    C12 0.0422(11) 0.0507(10) 0.0412(10) 0.0092(8) 0.0109(9) 0.0028(9)
    C13 0.0606(14) 0.0580(12) 0.0442(12) -0.0021(10) 0.0148(10) -0.0159(10)
    C14 0.0523(12) 0.0358(9) 0.0623(14) 0.0000(8) 0.0152(10) -0.0090(9)
    C15 0.0335(10) 0.0379(9) 0.0354(10) -0.0017(7) 0.0048(8) -0.0008(7)
    C16 0.0482(12) 0.0399(9) 0.0420(11) -0.0030(8) -0.0004(9) 0.0023(8)
    C17 0.0379(10) 0.0355(8) 0.0371(10) 0.0011(7) 0.0046(9) 0.0034(7)
    C18 0.0391(10) 0.0341(8) 0.0368(9) 0.0013(7) 0.0036(8) 0.0045(7)
    N1 0.0442(10) 0.0479(9) 0.0529(10) -0.0028(7) 0.0181(8) -0.0007(8)
    N2 0.0373(9) 0.0374(8) 0.0429(9) 0.0007(7) 0.0023(7) -0.0019(7)
    N3 0.0379(9) 0.0415(8) 0.0390(9) -0.0037(6) 0.0085(7) 0.0004(7)
    N4 0.0386(10) 0.0356(8) 0.0447(10) -0.0031(7) 0.0033(8) -0.0010(7)
    O1 0.0379(7) 0.0416(7) 0.0484(8) 0.0058(6) -0.0039(6) -0.0029(6)
    O2 0.0651(11) 0.0435(7) 0.0744(12) -0.0173(7) -0.0155(9) 0.0054(7)
    O3 0.0471(8) 0.0340(6) 0.0627(10) 0.0011(6) 0.0083(7) -0.0049(6)
    O4 0.0369(7) 0.0426(7) 0.0590(9) 0.0006(6) 0.0061(7) 0.0018(6)
    O5 0.0455(8) 0.0366(7) 0.0543(9) 0.0007(6) -0.0032(7) -0.0056(7)
    O6 0.081(8) 0.056(6) 0.196(16) 0.000 -0.027(9) 0.000
    Ni1 0.03027(13) 0.03237(12) 0.03530(13) -0.00067(9) 0.00469(9) -0.00121(9)
_geom_special_details
;
All e.s.d.'s (except the e.s.d. in the dihedral angle between two l.s. planes)
are estimated using the full covariance matrix. The cell e.s.d.'s are taken
into account individually in the estimation of e.s.d.'s in distances, angles
and torsion angles; correlations between e.s.d.'s in cell parameters are only
used when they are defined by crystal symmetry. An approximate (isotropic)
treatment of cell e.s.d.'s is used for estimating e.s.d.'s involving l.s.
planes.
;
loop_
    _geom_bond_atom_site_label_1
    _geom_bond_atom_site_label_2
    _geom_bond_site_symmetry_2
    _geom_bond_distance
    _geom_bond_publ_flag
    C1 N1 . 1.344(3) ?
    C1 C2 . 1.371(4) ?
    C1 H1 . 0.9300 ?
    C2 C3 . 1.361(5) ?
    C2 H2 . 0.9300 ?
    C3 C4 . 1.371(5) ?
    C3 H3 . 0.9300 ?
    C4 C5 . 1.391(4) ?
    C4 H4 . 0.9300 ?
    C5 N1 . 1.344(3) ?
    C5 C6 . 1.496(4) ?
    C6 C7 . 1.516(3) ?
    C6 H6A . 0.9700 ?
    C6 H6B . 0.9700 ?
    C7 N2 . 1.471(3) ?
    C7 H7A . 0.9700 ?
    C7 H7B . 0.9700 ?
    C8 N3 . 1.336(3) ?
    C8 C9 . 1.374(3) ?
    C8 H8 . 0.9300 ?
    C9 C10 . 1.367(4) ?
    C9 H9 . 0.9300 ?
    C10 C11 . 1.372(4) ?
    C10 H10 . 0.9300 ?
    C11 C12 . 1.383(3) ?
    C11 H11 . 0.9300 ?
    C12 N3 . 1.344(3) ?
    C12 C13 . 1.497(3) ?
    C13 C14 . 1.527(3) ?
    C13 H13A . 0.9700 ?
    C13 H13B . 0.9700 ?
    C14 N4 . 1.466(3) ?
    C14 H14A . 0.9700 ?
    C14 H14B . 0.9700 ?
    C15 O1 . 1.256(2) ?
    C15 C15 2 1.442(4) ?
    C15 C16 . 1.456(3) ?
    C16 O2 . 1.243(2) ?
    C16 C16 2 1.464(4) ?
    C17 O3 . 1.250(2) ?
    C17 C18 . 1.465(2) ?
    C17 C18 7_565 1.465(3) ?
    C18 O4 . 1.251(2) ?
    C18 C17 7_565 1.465(3) ?
    N1 Ni1 . 2.1624(17) ?
    N2 Ni1 . 2.0576(17) ?
    N2 H2A . 0.90(2) ?
    N2 H2B . 0.83(2) ?
    N3 Ni1 . 2.1495(16) ?
    N4 Ni1 . 2.0833(15) ?
    N4 H4B . 0.88(2) ?
    N4 H4A . 0.86(2) ?
    O1 Ni1 . 2.0803(13) ?
    O5 Ni1 . 2.1126(14) ?
    O5 H5A . 0.81(3) ?
    O5 H5B . 0.81(3) ?
loop_
    _geom_angle_atom_site_label_1
    _geom_angle_atom_site_label_2
    _geom_angle_atom_site_label_3
    _geom_angle_site_symmetry_1
    _geom_angle_site_symmetry_3
    _geom_angle
    _geom_angle_publ_flag
    N1 C1 C2 . . 123.7(3) ?
    N1 C1 H1 . . 118.2 ?
    C2 C1 H1 . . 118.2 ?
    C3 C2 C1 . . 118.8(3) ?
    C3 C2 H2 . . 120.6 ?
    C1 C2 H2 . . 120.6 ?
    C2 C3 C4 . . 118.5(3) ?
    C2 C3 H3 . . 120.8 ?
    C4 C3 H3 . . 120.8 ?
    C3 C4 C5 . . 120.7(3) ?
    C3 C4 H4 . . 119.6 ?
    C5 C4 H4 . . 119.6 ?
    N1 C5 C4 . . 120.4(3) ?
    N1 C5 C6 . . 118.8(2) ?
    C4 C5 C6 . . 120.8(3) ?
    C5 C6 C7 . . 115.41(19) ?
    C5 C6 H6A . . 108.4 ?
    C7 C6 H6A . . 108.4 ?
    C5 C6 H6B . . 108.4 ?
    C7 C6 H6B . . 108.4 ?
    H6A C6 H6B . . 107.5 ?
    N2 C7 C6 . . 110.98(18) ?
    N2 C7 H7A . . 109.4 ?
    C6 C7 H7A . . 109.4 ?
    N2 C7 H7B . . 109.4 ?
    C6 C7 H7B . . 109.4 ?
    H7A C7 H7B . . 108.0 ?
    N3 C8 C9 . . 123.5(2) ?
    N3 C8 H8 . . 118.3 ?
    C9 C8 H8 . . 118.3 ?
    C10 C9 C8 . . 119.0(2) ?
    C10 C9 H9 . . 120.5 ?
    C8 C9 H9 . . 120.5 ?
    C9 C10 C11 . . 118.2(2) ?
    C9 C10 H10 . . 120.9 ?
    C11 C10 H10 . . 120.9 ?
    C10 C11 C12 . . 120.5(2) ?
    C10 C11 H11 . . 119.8 ?
    C12 C11 H11 . . 119.8 ?
    N3 C12 C11 . . 121.1(2) ?
    N3 C12 C13 . . 118.03(18) ?
    C11 C12 C13 . . 120.9(2) ?
    C12 C13 C14 . . 113.80(18) ?
    C12 C13 H13A . . 108.8 ?
    C14 C13 H13A . . 108.8 ?
    C12 C13 H13B . . 108.8 ?
    C14 C13 H13B . . 108.8 ?
    H13A C13 H13B . . 107.7 ?
    N4 C14 C13 . . 111.35(17) ?
    N4 C14 H14A . . 109.4 ?
    C13 C14 H14A . . 109.4 ?
    N4 C14 H14B . . 109.4 ?
    C13 C14 H14B . . 109.4 ?
    H14A C14 H14B . . 108.0 ?
    O1 C15 C15 . 2 132.78(10) ?
    O1 C15 C16 . . 136.79(18) ?
    C15 C15 C16 2 . 90.42(11) ?
    O2 C16 C15 . . 135.5(2) ?
    O2 C16 C16 . 2 134.90(12) ?
    C15 C16 C16 . 2 89.58(11) ?
    O3 C17 C18 . . 134.03(18) ?
    O3 C17 C18 . 7_565 135.44(18) ?
    C18 C17 C18 . 7_565 90.52(15) ?
    O4 C18 C17 . 7_565 135.81(17) ?
    O4 C18 C17 . . 134.71(17) ?
    C17 C18 C17 7_565 . 89.48(15) ?
    C1 N1 C5 . . 117.8(2) ?
    C1 N1 Ni1 . . 118.46(16) ?
    C5 N1 Ni1 . . 122.50(15) ?
    C7 N2 Ni1 . . 116.32(14) ?
    C7 N2 H2A . . 106.6(15) ?
    Ni1 N2 H2A . . 110.4(14) ?
    C7 N2 H2B . . 109.6(17) ?
    Ni1 N2 H2B . . 107.7(17) ?
    H2A N2 H2B . . 106(2) ?
    C8 N3 C12 . . 117.74(18) ?
    C8 N3 Ni1 . . 118.55(14) ?
    C12 N3 Ni1 . . 122.65(13) ?
    C14 N4 Ni1 . . 116.85(12) ?
    C14 N4 H4B . . 108.3(15) ?
    Ni1 N4 H4B . . 106.0(14) ?
    C14 N4 H4A . . 108.5(14) ?
    Ni1 N4 H4A . . 109.3(14) ?
    H4B N4 H4A . . 108(2) ?
    C15 O1 Ni1 . . 134.29(12) ?
    Ni1 O5 H5A . . 131.0(18) ?
    Ni1 O5 H5B . . 113.3(18) ?
    H5A O5 H5B . . 108(3) ?
    N2 Ni1 O1 . . 179.19(7) ?
    N2 Ni1 N4 . . 92.52(7) ?
    O1 Ni1 N4 . . 87.01(6) ?
    N2 Ni1 O5 . . 90.91(7) ?
    O1 Ni1 O5 . . 89.58(6) ?
    N4 Ni1 O5 . . 176.22(7) ?
    N2 Ni1 N3 . . 92.36(7) ?
    O1 Ni1 N3 . . 86.99(6) ?
    N4 Ni1 N3 . . 90.91(7) ?
    O5 Ni1 N3 . . 90.53(6) ?
    N2 Ni1 N1 . . 92.52(7) ?
    O1 Ni1 N1 . . 88.16(7) ?
    N4 Ni1 N1 . . 92.23(7) ?
    O5 Ni1 N1 . . 86.03(6) ?
    N3 Ni1 N1 . . 174.08(6) ?
loop_
    _geom_torsion_atom_site_label_1
    _geom_torsion_atom_site_label_2
    _geom_torsion_atom_site_label_3
    _geom_torsion_atom_site_label_4
    _geom_torsion_site_symmetry_1
    _geom_torsion_site_symmetry_2
    _geom_torsion_site_symmetry_3
    _geom_torsion_site_symmetry_4
    _geom_torsion
    _geom_torsion_publ_flag
    N1 C1 C2 C3 . . . . -1.4(5) ?
    C1 C2 C3 C4 . . . . -0.5(5) ?
    C2 C3 C4 C5 . . . . 1.9(5) ?
    C3 C4 C5 N1 . . . . -1.5(4) ?
    C3 C4 C5 C6 . . . . 179.7(3) ?
    N1 C5 C6 C7 . . . . -40.5(3) ?
    C4 C5 C6 C7 . . . . 138.4(2) ?
    C5 C6 C7 N2 . . . . 79.8(3) ?
    N3 C8 C9 C10 . . . . 0.4(4) ?
    C8 C9 C10 C11 . . . . -1.3(4) ?
    C9 C10 C11 C12 . . . . -0.3(4) ?
    C10 C11 C12 N3 . . . . 2.9(3) ?
    C10 C11 C12 C13 . . . . -175.3(2) ?
    N3 C12 C13 C14 . . . . -42.1(3) ?
    C11 C12 C13 C14 . . . . 136.1(2) ?
    C12 C13 C14 N4 . . . . 80.6(2) ?
    O1 C15 C16 O2 . . . . -2.4(5) ?
    C15 C15 C16 O2 2 . . . 178.7(3) ?
    O1 C15 C16 C16 . . . 2 178.5(2) ?
    C15 C15 C16 C16 2 . . 2 -0.4(2) ?
    O3 C17 C18 O4 . . . . 0.7(4) ?
    C18 C17 C18 O4 7_565 . . . -179.9(3) ?
    O3 C17 C18 C17 . . . 7_565 -179.4(3) ?
    C18 C17 C18 C17 7_565 . . 7_565 0.0 ?
    C2 C1 N1 C5 . . . . 1.8(4) ?
    C2 C1 N1 Ni1 . . . . -165.8(2) ?
    C4 C5 N1 C1 . . . . -0.4(3) ?
    C6 C5 N1 C1 . . . . 178.5(2) ?
    C4 C5 N1 Ni1 . . . . 166.70(19) ?
    C6 C5 N1 Ni1 . . . . -14.4(3) ?
    C6 C7 N2 Ni1 . . . . -52.9(2) ?
    C9 C8 N3 C12 . . . . 2.1(3) ?
    C9 C8 N3 Ni1 . . . . -166.43(19) ?
    C11 C12 N3 C8 . . . . -3.7(3) ?
    C13 C12 N3 C8 . . . . 174.5(2) ?
    C11 C12 N3 Ni1 . . . . 164.32(16) ?
    C13 C12 N3 Ni1 . . . . -17.4(3) ?
    C13 C14 N4 Ni1 . . . . -48.4(2) ?
    C15 C15 O1 Ni1 2 . . . -148.2(2) ?
    C16 C15 O1 Ni1 . . . . 33.2(4) ?
    C7 N2 Ni1 N4 . . . . -85.75(15) ?
    C7 N2 Ni1 O5 . . . . 92.66(15) ?
    C7 N2 Ni1 N3 . . . . -176.77(14) ?
    C7 N2 Ni1 N1 . . . . 6.59(15) ?
    C15 O1 Ni1 N4 . . . . 168.45(19) ?
    C15 O1 Ni1 O5 . . . . -9.92(19) ?
    C15 O1 Ni1 N3 . . . . -100.47(19) ?
    C15 O1 Ni1 N1 . . . . 76.12(19) ?
    C14 N4 Ni1 N2 . . . . -92.56(16) ?
    C14 N4 Ni1 O1 . . . . 86.78(16) ?
    C14 N4 Ni1 N3 . . . . -0.16(16) ?
    C14 N4 Ni1 N1 . . . . 174.82(16) ?
    C8 N3 Ni1 N2 . . . . -64.13(16) ?
    C12 N3 Ni1 N2 . . . . 127.95(16) ?
    C8 N3 Ni1 O1 . . . . 116.36(16) ?
    C12 N3 Ni1 O1 . . . . -51.57(15) ?
    C8 N3 Ni1 N4 . . . . -156.69(16) ?
    C12 N3 Ni1 N4 . . . . 35.39(16) ?
    C8 N3 Ni1 O5 . . . . 26.81(16) ?
    C12 N3 Ni1 O5 . . . . -141.12(16) ?
    C1 N1 Ni1 N2 . . . . -164.45(17) ?
    C5 N1 Ni1 N2 . . . . 28.56(17) ?
    C1 N1 Ni1 O1 . . . . 15.11(16) ?
    C5 N1 Ni1 O1 . . . . -151.88(17) ?
    C1 N1 Ni1 N4 . . . . -71.83(17) ?
    C5 N1 Ni1 N4 . . . . 121.19(17) ?
    C1 N1 Ni1 O5 . . . . 104.81(17) ?
    C5 N1 Ni1 O5 . . . . -62.18(17) ?
loop_
    _geom_hbond_atom_site_label_D
    _geom_hbond_atom_site_label_H
    _geom_hbond_atom_site_label_A
    _geom_hbond_site_symmetry_A
    _geom_hbond_distance_DH
    _geom_hbond_distance_HA
    _geom_hbond_distance_DA
    _geom_hbond_angle_DHA
    O5 H5A O4 6_576 0.81(3) 1.93(3) 2.716(2) 163(3)
    N2 H2A O3 6_576 0.90(2) 2.09(2) 2.935(2) 157(2)
    O5 H5B O2 . 0.81(3) 1.87(3) 2.675(2) 172(3)
    N4 H4B O2 1_545 0.88(2) 2.52(2) 3.078(2) 122.6(18)
    N4 H4B O6 . 0.88(2) 2.52(3) 3.350(2) 158(2)
    N4 H4A O4 6_566 0.86(2) 2.27(2) 3.091(2) 161(2)
    N2 H2B O3 4_545 0.83(2) 2.14(3) 2.963(2) 169(2)
data_global
_journal_date_recd_electronic     2008-08-15
_journal_date_accepted     2008-09-24
_journal_name_full     'Acta Crystallographica, Section E'
_journal_year     2008
_journal_volume     64
_journal_issue     10
_journal_page_first     m1344
_journal_page_last     m1345
_journal_paper_category     QM
_journal_coeditor_code     PK2116
_publ_contact_author_name     'Ibrahim U\,car'
_publ_contact_author_address
;
Ondokuz May\.is University
 Art and Science Faculty
 Department of Physics
 55139-Samsun
Turkey
;
_publ_contact_author_email     iucar@omu.edu.tr
_publ_contact_author_fax      903124576081
_publ_contact_author_phone      903624576020
_publ_section_title
;\
\m-Squarato-\k^2^<i>O</i>^1^:<i>O</i>^2^-bis{[2-(2-aminoethyl)pyridine-\
\k^2^<i>N</i>,<i>N</i>']aquanickel(II)} squarate 0.25-hydrate
;
loop_
    _publ_author_name
    _publ_author_address
    'Yunus Bekdemir'
;
Ondokuz May\?is University
Art and Science Faculty
Department of Chemistry
55139 Samsun
Turkey
;
    'Ibrahim U\,car'
;
Ondokuz May\?is University
Art and Science Faculty
Department of Physics
55139 Samsun
Turkey
;
    'Orhan B\"uy\"ukg\"ung\"or'
;
Ondokuz May\?is University
Art and Science Faculty
Department of Physics
55139 Samsun
Turkey
;
