# Supplementary material for: μ-Squarato-κ2 O 1:O 2-bis­{[2-(2-amino­ethyl)pyridine-κ2 N,N′]aqua­nickel(II)} squarate 0.25-hydrate
Source: Acta Crystallogr Sect E Struct Rep Online. 2008 Sep 27;64(Pt 10):m1344–5. doi: 10.1107/S1600536808030808 (PMC2959298; doi:10.1107/S1600536808030808)
Supplement: Supplementary file 2 [file e-64-m1344-Isup2.hkl]

#
# h,k,l, Fc-squared, Fo-squared, sigma(Fo-squared) and status flag
#
data_I
_shelx_title ' TEST STRUCTURE D:\DATA\ABULUT43_DENE\ABULUT43'
_shelx_refln_list_code          4
_shelx_F_calc_maximum      450.58
_exptl_crystal_F_000      1808.00
_reflns_d_resolution_high  0.8109
 
loop_
 _symmetry_equiv_pos_as_xyz
 'x, y, z'
 '-x, y, -z+1/2'
 'x+1/2, y+1/2, z'
 '-x+1/2, y+1/2, -z+1/2'
 '-x, -y, -z'
 'x, -y, z-1/2'
 '-x+1/2, -y+1/2, -z'
 'x+1/2, -y+1/2, z-1/2'
 
_cell_length_a    28.0365
_cell_length_b     8.0409
_cell_length_c    17.7752
_cell_angle_alpha  90.000
_cell_angle_beta  103.572
_cell_angle_gamma  90.000
 
_shelx_F_squared_multiplier     1.000
 
loop_
 _refln_index_h
 _refln_index_k
 _refln_index_l
 _refln_F_squared_calc
 _refln_F_squared_meas
 _refln_F_squared_sigma
 _refln_observed_status
   4   0   0    42723.90    42474.54   1072.54 o
   6   0   0    14447.63    14423.37    418.99 o
   8   0   0    18596.44    18219.84    332.17 o
  10   0   0      344.57      677.15     61.21 o
  12   0   0     9820.34     9233.83    239.05 o
  14   0   0    38498.55    37831.65   1464.48 o
  16   0   0     9706.59     9939.42    474.37 o
  18   0   0    25262.49    26591.49   1895.12 o
  20   0   0      924.11     1067.82     50.41 o
  22   0   0    34777.97    34798.11   3811.08 o
  24   0   0        0.23      -14.95     46.51 o
  26   0   0       45.23      119.31     37.29 o
  28   0   0      333.35      397.50     52.71 o
  30   0   0     3323.79     3206.80    490.51 o
  32   0   0      233.22      280.71     46.36 o
   1   1   0     4308.82     5216.64     74.54 o
   3   1   0       19.62       56.87     34.40 o
   5   1   0    15446.35    15515.51    193.11 o
   7   1   0    26943.67    27444.23    235.73 o
   9   1   0     1435.70     1435.70     41.19 o
  11   1   0      142.89      178.56     32.69 o
  13   1   0     5128.53     5201.89     99.75 o
  15   1   0     1035.11     1036.20     39.47 o
  17   1   0        6.15       29.17     30.58 o
  19   1   0      187.64      174.70     31.57 o
  21   1   0      358.99      384.65     34.18 o
  23   1   0      654.04      649.47     38.15 o
  25   1   0        7.65      -20.85     30.54 o
  27   1   0        1.18       -8.22     31.85 o
  29   1   0        0.34       65.02     31.93 o
  31   1   0        4.31        7.90     36.57 o
  33   1   0       97.09      131.33     35.94 o
   0   2   0   170703.19   165473.02    376.12 o
   2   2   0    44690.21    46746.56    698.78 o
   4   2   0    18433.50    20179.26    282.91 o
   6   2   0    12461.04    12906.58    133.69 o
   8   2   0    12202.33    13817.44    194.62 o
  10   2   0     2819.36     3300.14     48.49 o
  12   2   0       35.20       50.68     28.82 o
  14   2   0     5490.94     4656.93     42.15 o
  16   2   0     1168.21     1075.03     30.74 o
  18   2   0    35115.78    35937.74    586.76 o
  20   2   0     2745.29     2647.70    122.12 o
  22   2   0     7321.05     7244.92    244.46 o
  24   2   0       35.36       45.47     29.32 o
  26   2   0      870.04      937.46     64.97 o
  28   2   0      403.02      439.78     38.96 o
  30   2   0      632.44      670.21     38.39 o
  32   2   0      365.95      410.00     34.09 o
   1   3   0     4322.69     4802.18     60.41 o
   3   3   0       78.77       64.16     28.63 o
   5   3   0    18260.35    19206.36    157.82 o
   7   3   0      720.40      724.94     30.47 o
   9   3   0     1090.41     1245.78     29.67 o
  11   3   0     3388.98     3625.66     74.29 o
  13   3   0     1464.89     1330.39     34.57 o
  15   3   0      401.62      413.68     29.81 o
  17   3   0     2668.03     2682.59     34.94 o
  19   3   0       65.53       43.22     27.64 o
  21   3   0        7.18       35.94     29.48 o
  23   3   0       38.69       42.85     31.62 o
  25   3   0      126.49      123.81     29.40 o
  27   3   0      175.91      194.51     31.68 o
  29   3   0      125.67      116.26     32.75 o
  31   3   0       27.20        5.02     31.54 o
   0   4   0   159636.16   161982.98    283.10 o
   2   4   0       44.57      114.45     34.08 o
   4   4   0    30300.15    30722.30    251.98 o
   6   4   0     1814.36     1657.77     31.85 o
   8   4   0     3627.77     3188.60     32.58 o
  10   4   0     3911.86     3733.94     70.90 o
  12   4   0     4317.04     4354.34    155.27 o
  14   4   0     8192.88     8053.53    265.51 o
  16   4   0     2834.38     2750.42     87.83 o
  18   4   0    20430.67    20027.04    532.72 o
  20   4   0      123.29      177.89     29.79 o
  22   4   0     6513.92     6621.66    119.47 o
  24   4   0       40.01       22.34     30.28 o
  26   4   0     1299.96     1361.87     33.75 o
  28   4   0      726.27      727.16     37.05 o
  30   4   0     1371.96     1364.12     38.72 o
   1   5   0      962.84      944.17     32.07 o
   3   5   0     2433.02     2697.11     33.78 o
   5   5   0     8378.68     8763.27     95.57 o
   7   5   0     2228.71     2520.01     27.04 o
   9   5   0      506.93      472.98     26.31 o
  11   5   0      902.81      971.85     29.19 o
  13   5   0     2619.96     2734.34    118.53 o
  15   5   0      277.78      245.98     30.91 o
  17   5   0     3932.02     3751.00    167.45 o
  19   5   0     1170.37     1181.58     30.89 o
  21   5   0       91.43       95.11     33.58 o
  23   5   0        2.05       26.52     29.28 o
  25   5   0      140.60      129.11     30.67 o
  27   5   0      279.05      334.31     31.07 o
  29   5   0       44.84       81.56     34.63 o
   0   6   0     8564.48     8777.45     73.56 o
   2   6   0     1278.77     1412.09     31.40 o
   4   6   0     3965.87     4162.27     77.00 o
   6   6   0       80.57      117.19     28.92 o
   8   6   0      572.07      627.26     33.12 o
  10   6   0     1529.14     1513.08     26.60 o
  12   6   0     2991.48     2925.73     56.29 o
  14   6   0     1095.15     1092.41     47.88 o
  16   6   0       10.15       10.84     28.85 o
  18   6   0     1384.11     1288.27     36.19 o
  20   6   0     1370.05     1268.86     37.37 o
  22   6   0     1270.18     1312.18     36.25 o
  24   6   0        0.96       14.22     34.38 o
  26   6   0      308.88      303.78     36.52 o
   1   7   0     2157.12     2035.48     60.51 o
   3   7   0       60.77       37.14     28.99 o
   5   7   0     1678.96     1877.74     90.50 o
   7   7   0        9.11       23.76     29.47 o
   9   7   0      937.59      973.89     32.94 o
  11   7   0      126.97      125.35     25.88 o
  13   7   0     3029.68     2935.98     46.48 o
  15   7   0        3.02       -1.21     26.91 o
  17   7   0      641.14      606.43     29.60 o
  19   7   0       59.71      129.51     32.27 o
  21   7   0      129.37      134.76     30.44 o
  23   7   0      381.21      512.89     35.98 o
   0   8   0     2940.07     3372.42    357.94 o
   2   8   0      249.29      195.43     30.48 o
   4   8   0     1163.30     1199.20     38.67 o
   6   8   0     1701.01     1712.37     33.94 o
   8   8   0     2791.56     2740.80     36.68 o
  10   8   0      810.86      793.11     37.10 o
  12   8   0      155.80      173.29     31.41 o
  14   8   0     1928.57     1891.74     46.63 o
  16   8   0      227.31      195.68     34.98 o
  18   8   0     1060.33      965.93     31.33 o
   1   9   0      556.24      550.69     24.51 o
   3   9   0       13.86       -5.09     26.19 o
   5   9   0     1259.36     1250.15     39.38 o
   7   9   0       93.39      157.17     29.89 o
   9   9   0     1030.69     1003.94     44.61 o
  11   9   0      165.66      146.08     31.07 o
  13   9   0      708.70      702.38     57.45 o
 -33   1   1      493.09      497.85     32.24 o
 -31   1   1      670.20      689.37     34.61 o
 -29   1   1       38.34       74.29     31.64 o
 -27   1   1     3061.13     3138.76    173.66 o
 -25   1   1     1235.87     1291.00     50.43 o
 -23   1   1     6235.56     6509.51    362.95 o
 -21   1   1       80.36       79.11     35.65 o
 -19   1   1    20162.00    19581.93   1000.94 o
 -17   1   1     3277.57     3355.89    143.45 o
 -15   1   1    28056.27    26953.95    512.66 o
 -13   1   1     8081.12     8172.39    160.12 o
 -11   1   1    10492.67    10416.63    177.95 o
  -9   1   1     1191.23     1048.88     42.28 o
  -7   1   1      886.38      879.63     44.23 o
  -5   1   1    14172.69    13008.69    195.24 o
  -3   1   1    15012.23    16221.74     79.61 o
  -1   1   1    82695.43    87756.32    711.26 o
   1   1   1      312.68      388.77     42.53 o
   3   1   1   203018.17   201511.38   2762.60 o
   5   1   1     2403.99     2147.77     46.69 o
   7   1   1    25067.28    25500.52    676.00 o
   9   1   1     1743.45     1720.33     38.66 o
  11   1   1     1111.53     1021.80     34.30 o
  13   1   1     2401.08     2015.86     46.12 o
  15   1   1     7310.30     7003.27    264.19 o
  17   1   1     9047.05     8543.92    352.04 o
  19   1   1     1714.01     1554.68     74.19 o
  21   1   1     8352.62     8615.96    519.48 o
  23   1   1      118.44      162.27     32.18 o
  25   1   1     6305.35     6496.63    305.42 o
  27   1   1      138.42      143.15     34.43 o
  29   1   1     2359.81     2480.33    110.49 o
  31   1   1      334.70      336.14     45.46 o
  33   1   1      861.99      861.74     36.83 o
 -32   2   1       14.53       10.75     36.22 o
 -30   2   1       53.43       39.22     39.26 o
 -28   2   1       20.72       28.38     33.02 o
 -26   2   1       51.30       71.01     36.21 o
 -24   2   1      213.84      262.78     31.24 o
 -22   2   1      559.32      525.17     31.61 o
 -20   2   1       53.98       51.94     31.84 o
 -18   2   1      154.62       93.47     30.34 o
 -16   2   1      227.41      290.73     32.04 o
 -14   2   1      996.26     1069.58     35.77 o
 -12   2   1     1107.83      999.34     29.99 o
 -10   2   1     1416.60     1396.25     32.78 o
  -8   2   1     1961.50     1987.59     35.67 o
  -6   2   1      996.12     1064.69     34.87 o
  -4   2   1        4.06       21.29     33.91 o
  -2   2   1     2796.95     2824.92     56.02 o
   0   2   1      868.81      856.10     38.74 o
   2   2   1    11198.17    11905.11    116.81 o
   4   2   1     1085.55     1006.01     37.21 o
   6   2   1     7470.38     7998.04    109.62 o
   8   2   1     2504.83     2567.80     60.03 o
  10   2   1     1005.60      986.47     33.13 o
  12   2   1      103.11      135.35     29.76 o
  14   2   1        5.43      -26.95     31.24 o
  16   2   1        1.80      -38.85     28.60 o
  18   2   1       24.59       52.33     29.78 o
  20   2   1       95.11      121.93     32.53 o
  22   2   1        1.07       -3.92     29.81 o
  24   2   1      115.52      132.66     30.06 o
  26   2   1      118.77      169.59     33.88 o
  28   2   1       12.22       15.41     30.38 o
  30   2   1        5.29       39.24     33.15 o
  32   2   1       13.00       28.89     36.54 o
 -31   3   1      943.95     1011.19     32.40 o
 -29   3   1      368.06      419.98     33.19 o
 -27   3   1     1670.24     1783.88     49.15 o
 -25   3   1      675.46      646.73     31.39 o
 -23   3   1     4940.03     4993.42    113.88 o
 -21   3   1        3.11       31.89     31.64 o
 -19   3   1    13515.50    13096.27     96.88 o
 -17   3   1     2789.94     2902.95     37.23 o
 -15   3   1    23473.56    22693.72    370.85 o
 -13   3   1     2266.41     2110.13     63.54 o
 -11   3   1     4610.49     4108.11     96.29 o
  -9   3   1     2882.65     2422.32     30.16 o
  -7   3   1     6806.13     6472.14     96.11 o
  -5   3   1    10804.69    10450.57     85.92 o
  -3   3   1    14042.97    15293.62    170.47 o
  -1   3   1    38140.67    37679.20    306.45 o
   1   3   1      486.34      442.10     37.72 o
   3   3   1    68189.10    68758.87    304.79 o
   5   3   1     3668.51     3612.94     45.32 o
   7   3   1    31643.65    30991.62    250.80 o
   9   3   1      468.66      342.33     27.30 o
  11   3   1     4015.65     3306.41    110.77 o
  13   3   1      604.42      504.40     28.68 o
  15   3   1     4799.11     4677.90     81.76 o
  17   3   1     5267.38     5031.77    107.12 o
  19   3   1      191.56      185.37     28.13 o
  21   3   1     5695.44     5807.88    112.89 o
  23   3   1       10.94       73.41     30.44 o
  25   3   1     3312.70     3396.04     65.89 o
  27   3   1      159.10      191.71     31.54 o
  29   3   1     1747.03     1849.58     57.62 o
  31   3   1      433.13      466.18     35.46 o
 -30   4   1        1.22       15.60     33.54 o
 -28   4   1       78.35       96.33     30.69 o
 -26   4   1       19.36       26.35     30.36 o
 -24   4   1      232.81      224.92     28.59 o
 -22   4   1     1137.40     1173.19     35.43 o
 -20   4   1      387.56      316.18     32.78 o
 -18   4   1      928.04      960.10     30.66 o
 -16   4   1      738.65      709.37     27.93 o
 -14   4   1     2905.51     2993.68     82.82 o
 -12   4   1     1382.84     1315.81     48.47 o
 -10   4   1     3826.90     3623.17     59.69 o
  -8   4   1        5.22        5.50     27.11 o
  -6   4   1     3053.92     2986.26     33.68 o
  -4   4   1     1279.85     1412.75     30.04 o
  -2   4   1     1173.31     1240.06     26.17 o
   0   4   1     1294.74     1390.23     36.72 o
   2   4   1     5181.20     5213.74     61.05 o
   4   4   1     7868.95     8212.42    168.23 o
   6   4   1     1742.98     1952.50     29.16 o
   8   4   1     3934.88     4067.94     33.97 o
  10   4   1     2730.21     2904.79     40.17 o
  12   4   1      917.77      935.01     65.21 o
  14   4   1      562.60      559.36     27.84 o
  16   4   1      774.36      802.35     35.05 o
  18   4   1     1848.16     1871.62     51.36 o
  20   4   1     1132.02     1198.59     31.25 o
  22   4   1        1.44       43.42     31.26 o
  24   4   1     1301.69     1292.72     35.54 o
  26   4   1       97.12      166.22     29.43 o
  28   4   1       48.38       57.80     32.89 o
  30   4   1       64.10       47.53     36.31 o
 -29   5   1      174.77      154.25     31.20 o
 -27   5   1      496.37      523.79     35.82 o
 -25   5   1      155.48      190.21     29.71 o
 -23   5   1     2290.76     2325.65     81.48 o
 -21   5   1        2.26       34.38     28.94 o
 -19   5   1     2948.51     3091.83    109.50 o
 -17   5   1     4401.52     4246.72    195.45 o
 -15   5   1     9767.51     9184.47    327.87 o
 -13   5   1     2115.50     2171.47     75.07 o
 -11   5   1      832.03      792.09     29.03 o
  -9   5   1     3739.34     3843.91     33.57 o
  -7   5   1     7533.20     7653.39     41.19 o
  -5   5   1     1055.74      939.80     24.63 o
  -3   5   1      260.56      243.93     20.54 o
  -1   5   1    10423.76    11315.39     57.28 o
   1   5   1        0.69       48.90     33.03 o
   3   5   1    15583.58    15993.31     52.79 o
   5   5   1     5311.03     5485.33     39.92 o
   7   5   1     7979.12     7904.66     70.95 o
   9   5   1      768.55      710.50     24.74 o
  11   5   1      715.51      664.12     34.72 o
  13   5   1     4882.28     4791.74    137.95 o
  15   5   1     8257.47     8213.12    401.44 o
  17   5   1     1488.82     1552.78     39.62 o
  19   5   1       85.20       75.36     31.23 o
  21   5   1     2560.29     2624.59     38.47 o
  23   5   1        1.41       14.41     27.37 o
  25   5   1     2175.53     2285.49     59.14 o
  27   5   1       97.56      112.19     35.16 o
 -26   6   1       97.79       87.06     33.37 o
 -24   6   1      557.58      590.31     32.46 o
 -22   6   1       81.96       75.50     30.81 o
 -20   6   1       60.20       50.28     31.16 o
 -18   6   1      380.79      333.14     30.59 o
 -16   6   1        1.00       21.14     31.39 o
 -14   6   1      463.09      430.11     28.91 o
 -12   6   1       96.74      174.86     42.83 o
 -10   6   1     1595.25     1610.56     31.16 o
  -8   6   1      130.46      160.52     22.59 o
  -6   6   1      142.84      134.17     23.02 o
  -4   6   1     1024.86     1006.82     26.69 o
  -2   6   1      282.08      314.22     26.74 o
   0   6   1      849.65      947.86     36.36 o
   2   6   1     2659.95     2726.45     40.82 o
   4   6   1      950.00     1000.22     28.19 o
   6   6   1     1625.22     1589.99     30.29 o
   8   6   1        9.00       -4.18     29.07 o
  10   6   1      282.44      303.94     25.37 o
  12   6   1      295.50      329.04     25.96 o
  14   6   1        0.83       57.93     24.03 o
  16   6   1      455.17      410.10     59.37 o
  18   6   1       78.87       67.59     30.82 o
  20   6   1       42.53       43.14     32.30 o
  22   6   1       68.14       80.82     33.03 o
  24   6   1      172.33      160.39     33.98 o
  26   6   1       65.27      110.02     36.50 o
 -23   7   1      362.16      320.21     37.26 o
 -21   7   1      121.17      116.99     30.99 o
 -19   7   1     2202.11     2135.64     85.27 o
 -17   7   1       45.96       24.29     31.11 o
 -15   7   1     1610.08     1583.69     83.18 o
 -13   7   1     1280.36     1242.62     39.50 o
 -11   7   1      762.78      820.84     26.34 o
  -9   7   1      681.40      733.10     24.41 o
  -7   7   1      569.14      569.32     28.16 o
  -5   7   1     4102.20     4021.06     35.05 o
  -3   7   1     2326.96     2482.16     34.05 o
  -1   7   1     2264.70     2451.83     68.56 o
   1   7   1      839.95      846.75     36.89 o
   3   7   1     8667.78     9241.76     57.93 o
   5   7   1      862.69      891.31     29.19 o
   7   7   1     3111.28     3151.24     58.54 o
   9   7   1     1729.12     1672.66     36.67 o
  11   7   1     3868.18     3829.96     93.55 o
  13   7   1      177.05      213.70     25.62 o
  15   7   1     1163.96     1056.45     28.13 o
  17   7   1      946.32     1017.95     30.17 o
  19   7   1      174.03      190.13     29.46 o
  21   7   1      479.49      445.11     31.28 o
  23   7   1       97.38       73.57     35.34 o
 -20   8   1      493.90      509.78     33.89 o
 -18   8   1      555.46      475.69     30.86 o
 -16   8   1      143.83      169.28     28.20 o
 -14   8   1     1148.75     1067.66     35.23 o
 -12   8   1       81.61      115.26     29.52 o
 -10   8   1     2600.46     2508.02     42.97 o
  -8   8   1       38.64       38.60     27.16 o
  -6   8   1     2856.37     2982.23     33.88 o
  -4   8   1        2.77       40.29     25.83 o
  -2   8   1     1832.86     1847.60     31.75 o
   0   8   1      256.97      284.12     25.06 o
   2   8   1      974.62      980.58     39.26 o
   4   8   1      457.68      463.10     28.80 o
   6   8   1       40.59       71.09     30.69 o
   8   8   1     1231.43     1244.12     33.53 o
  10   8   1       47.16       40.17     34.53 o
  12   8   1     1376.59     1387.13     32.69 o
  14   8   1      181.33      214.87     34.05 o
  16   8   1      802.65      680.74     36.52 o
  18   8   1      502.68      457.91     36.39 o
 -13   9   1      247.43      201.68     33.64 o
 -11   9   1      275.12      297.15     32.25 o
  -9   9   1      200.65      257.91     33.04 o
  -7   9   1      317.04      276.17     33.79 o
  -5   9   1      485.51      452.95     30.72 o
  -3   9   1      267.58      256.49     29.63 o
  -1   9   1      348.55      339.25     27.98 o
   1   9   1        6.89       30.12     24.64 o
   3   9   1      680.52      731.05     31.17 o
   5   9   1      277.28      303.38     36.73 o
   7   9   1      436.05      419.16     28.88 o
   9   9   1      215.29      229.05     47.89 o
  11   9   1      169.28      156.80     31.17 o
  13   9   1      515.45      515.54     37.07 o
 -34   0   2      841.09      782.40     70.03 o
 -32   0   2      584.37      588.42     61.05 o
 -30   0   2      928.26     1025.44     48.31 o
 -28   0   2     1185.54     1175.52    111.83 o
 -26   0   2      178.74      211.18     45.21 o
 -24   0   2     9870.31     9469.70    731.06 o
 -22   0   2    10609.98     9941.10    915.27 o
 -20   0   2    31803.93    30961.89   3600.79 o
 -18   0   2      222.74      109.73     86.17 o
 -16   0   2    38746.79    38334.04   3038.54 o
 -14   0   2      194.90      299.26     60.83 o
 -12   0   2      213.45       57.13     57.48 o
 -10   0   2    13339.62    14147.09    610.36 o
  -8   0   2    43977.79    47466.53   1866.14 o
  -6   0   2     8619.17     9045.61    187.74 o
  -4   0   2     4761.78     5319.19    104.88 o
  -2   0   2   143356.56   144951.92    928.63 o
   0   0   2    11984.43    12474.08    630.89 o
   4   0   2    30008.45    30071.78    273.80 o
   6   0   2    64023.38    62437.79    352.49 o
   8   0   2      109.63      297.51     47.87 o
  10   0   2    22466.87    21460.00    634.20 o
  12   0   2    60187.34    61492.42   1150.05 o
  14   0   2    35985.59    33995.54    466.56 o
  16   0   2     8608.32     8016.75    159.30 o
  18   0   2     4736.03     5209.18    191.59 o
  20   0   2    14156.17    13597.87    872.61 o
  22   0   2      300.02      348.27     47.94 o
  24   0   2     1033.77     1119.27     48.75 o
  26   0   2      522.63      619.62     49.76 o
  28   0   2     7033.56     6864.08    625.75 o
  30   0   2      158.15      200.10     49.36 o
  32   0   2     2351.40     2246.13    105.09 o
 -33   1   2       83.45      117.65     49.84 o
 -31   1   2        2.47       67.72     31.43 o
 -29   1   2      316.01      318.53     33.61 o
 -27   1   2       95.58       83.79     32.10 o
 -25   1   2     1004.39     1025.02     48.33 o
 -23   1   2        2.77       14.62     28.25 o
 -21   1   2     1096.06     1146.26     82.53 o
 -19   1   2      485.34      458.92     35.73 o
 -17   1   2     4351.24     4285.05    134.75 o
 -15   1   2      548.29      566.39     34.02 o
 -13   1   2        5.51       -7.95     33.02 o
 -11   1   2     2078.35     1903.80     39.10 o
  -9   1   2    11486.96    11850.92    189.62 o
  -7   1   2     1675.53     1825.67     43.28 o
  -5   1   2    40280.90    39135.41    595.82 o
  -3   1   2    11779.79    12122.46     89.83 o
  -1   1   2     3229.81     3197.25     52.13 o
   1   1   2     5018.68     5241.83    109.89 o
   3   1   2       51.92       29.83     36.28 o
   5   1   2    50184.96    49112.64    980.85 o
   7   1   2    22414.88    22690.59    487.35 o
   9   1   2       45.10       28.44     34.21 o
  11   1   2      146.58      120.56     31.18 o
  13   1   2      135.36      161.79     32.51 o
  15   1   2      263.88      292.01     29.34 o
  17   1   2        1.26      -13.29     30.83 o
  19   1   2       24.85       54.59     29.57 o
  21   1   2     1295.59     1213.29     46.79 o
  23   1   2      236.22      187.58     33.15 o
  25   1   2       22.18       41.70     33.45 o
  27   1   2      332.63      292.28     34.16 o
  29   1   2        1.36       -5.32     34.83 o
  31   1   2       34.83       44.14     34.12 o
 -32   2   2      149.16      161.29     33.63 o
 -30   2   2       85.26      105.97     33.57 o
 -28   2   2      366.18      444.80     31.37 o
 -26   2   2      918.35      905.53     34.15 o
 -24   2   2     1875.82     1883.72     51.88 o
 -22   2   2     1870.91     1853.94     70.45 o
 -20   2   2    33155.52    33933.95    582.60 o
 -18   2   2      275.58      257.81     30.98 o
 -16   2   2     2583.37     2362.45     35.94 o
 -14   2   2     7116.68     6941.24    105.52 o
 -12   2   2     3338.64     3011.27     38.04 o
 -10   2   2     2186.06     2428.93     45.06 o
  -8   2   2      934.53      959.88     33.93 o
  -6   2   2    34535.14    36442.34    494.76 o
  -4   2   2     4769.77     5146.04     70.40 o
  -2   2   2      391.96      487.86     37.64 o
   0   2   2    87951.05    85479.97    301.06 o
   2   2   2     5257.26     5663.30     61.30 o
   4   2   2     6406.59     6765.43     79.05 o
   6   2   2     5016.64     5560.77    103.50 o
   8   2   2     2303.33     2043.70     45.71 o
  10   2   2    25034.21    25485.76    167.40 o
  12   2   2     1073.67     1222.92     31.49 o
  14   2   2      605.72      468.42     31.47 o
  16   2   2    10896.90    10801.06    342.11 o
  18   2   2     1166.79     1071.49     33.96 o
  20   2   2      680.20      593.48     31.28 o
  22   2   2      233.69      234.78     30.33 o
  24   2   2      866.30     1003.69     34.60 o
  26   2   2        0.49       34.32     30.62 o
  28   2   2     2065.89     2230.87     93.79 o
  30   2   2      251.18      293.44     36.29 o
  32   2   2     1417.86     1385.74     65.31 o
 -31   3   2       35.43       32.31     33.59 o
 -29   3   2        1.14       -4.67     31.49 o
 -27   3   2      136.70      127.73     28.88 o
 -25   3   2      488.92      518.73     35.09 o
 -23   3   2     1817.48     1763.58     41.63 o
 -21   3   2      691.43      640.87     37.68 o
 -19   3   2      708.18      751.28     30.77 o
 -17   3   2       18.95       34.57     28.11 o
 -15   3   2     2257.14     2226.46     88.09 o
 -13   3   2      146.29      195.40     28.06 o
 -11   3   2     1320.26     1454.33     60.58 o
  -9   3   2     2602.19     2851.92     40.20 o
  -7   3   2       82.86       78.75     28.51 o
  -5   3   2       77.85       70.74     25.76 o
  -3   3   2     1401.50     1212.08     33.95 o
  -1   3   2    35425.53    36914.70    831.13 o
   1   3   2     6479.45     6659.05     53.72 o
   3   3   2     1274.01     1295.15     40.62 o
   5   3   2      254.40      202.61     25.93 o
   7   3   2     3840.10     3861.72     91.04 o
   9   3   2    14555.69    14266.01     56.82 o
  11   3   2     1100.91     1320.45     70.58 o
  13   3   2     1069.93     1241.87     32.46 o
  15   3   2        9.08       25.01     28.89 o
  17   3   2     3785.12     3862.06     73.30 o
  19   3   2       29.84       24.47     31.10 o
  21   3   2      929.87      894.07     32.96 o
  23   3   2       93.15      118.88     32.61 o
  25   3   2       45.46       45.35     32.59 o
  27   3   2      672.00      620.57     34.86 o
  29   3   2       10.54       -8.54     34.55 o
  31   3   2       77.25       75.21     36.37 o
 -30   4   2      277.88      281.30     34.49 o
 -28   4   2     1555.02     1489.92     36.47 o
 -26   4   2       33.30       45.00     33.62 o
 -24   4   2     2517.63     2591.71     69.84 o
 -22   4   2     2396.83     2510.41     85.71 o
 -20   4   2    18006.71    18041.25    593.98 o
 -18   4   2       31.64       47.60     30.52 o
 -16   4   2    11280.05    10898.85    290.00 o
 -14   4   2     1345.84     1475.34     60.05 o
 -12   4   2     6821.54     6683.09    187.63 o
 -10   4   2     4642.75     4479.38     59.57 o
  -8   4   2    10469.96    10256.73    111.27 o
  -6   4   2    20292.23    19821.64     93.14 o
  -4   4   2     2325.81     2125.68     55.58 o
  -2   4   2    23353.53    22763.14    350.12 o
   0   4   2    15460.95    15765.17    100.07 o
   2   4   2    48816.32    49517.38    357.41 o
   4   4   2     1015.01      914.35     30.97 o
   6   4   2    18146.14    18367.69    138.39 o
   8   4   2     4348.26     4176.33     39.86 o
  10   4   2    11762.80    11487.29    175.30 o
  12   4   2     8545.73     8508.16    279.74 o
  14   4   2    13429.47    12503.26    461.23 o
  16   4   2     8961.21     9022.99    311.96 o
  18   4   2     1750.79     1854.38     39.87 o
  20   4   2     1957.30     1935.43     34.07 o
  22   4   2      520.56      544.46     30.65 o
  24   4   2     2289.88     2335.58     42.34 o
  26   4   2      378.63      370.04     32.09 o
  28   4   2     2598.25     2762.55     64.16 o
 -29   5   2       13.52        4.95     35.49 o
 -27   5   2      152.01      175.41     30.01 o
 -25   5   2      722.11      713.73     34.82 o
 -23   5   2      183.99      177.83     30.94 o
 -21   5   2      667.50      657.09     43.21 o
 -19   5   2     1984.50     1914.97     66.91 o
 -17   5   2      140.88      164.26     35.12 o
 -15   5   2      280.57      313.95     25.71 o
 -13   5   2      165.13      123.92     29.34 o
 -11   5   2       88.69       89.66     27.65 o
  -9   5   2     8553.67     8647.50     74.90 o
  -7   5   2     2292.31     2289.90     67.62 o
  -5   5   2      283.99      327.02     29.01 o
  -3   5   2      126.01      138.19     21.08 o
  -1   5   2     2611.47     2689.66     33.72 o
   1   5   2       79.37      117.12     55.81 o
   3   5   2     4764.01     4852.23     43.56 o
   5   5   2     2720.00     2888.94     37.54 o
   7   5   2      258.21      299.91     27.36 o
   9   5   2     3225.14     3288.76     32.02 o
  11   5   2      240.93      267.91     25.57 o
  13   5   2     1308.72     1248.20     32.28 o
  15   5   2     1656.18     1704.48     88.23 o
  17   5   2     4701.73     4581.04    164.72 o
  19   5   2      113.81      134.68     31.28 o
  21   5   2      613.98      550.76     33.68 o
  23   5   2      804.51      755.91     34.36 o
  25   5   2        4.80        3.58     31.51 o
  27   5   2      940.25      776.04     43.17 o
 -26   6   2       30.33       34.43     33.42 o
 -24   6   2     1246.24     1201.62     33.47 o
 -22   6   2       35.56       37.97     32.42 o
 -20   6   2     1646.04     1532.95     34.11 o
 -18   6   2      821.52      731.10     36.85 o
 -16   6   2     2524.43     2443.23     87.47 o
 -14   6   2     2134.21     1910.88     32.91 o
 -12   6   2     1854.43     1971.01     60.63 o
 -10   6   2      909.56      929.91     27.59 o
  -8   6   2      313.57      340.81     22.78 o
  -6   6   2     2504.26     2504.10     33.98 o
  -4   6   2     1919.78     2104.89     58.87 o
  -2   6   2     3494.04     3291.80     37.34 o
   0   6   2      596.55      678.10     26.23 o
   2   6   2     1793.18     1686.81     66.61 o
   4   6   2      355.77      449.40     33.13 o
   6   6   2     2352.57     2478.32     34.21 o
   8   6   2     3904.56     4337.71     38.19 o
  10   6   2     3233.79     3085.80     54.00 o
  12   6   2     1417.01     1304.99     31.42 o
  14   6   2      100.00      130.12     24.35 o
  16   6   2      961.83     1028.76     45.24 o
  18   6   2     3742.60     3533.27     75.17 o
  20   6   2      367.18      408.24     32.86 o
  22   6   2        5.14       61.93     33.40 o
  24   6   2      448.60      411.57     35.48 o
 -23   7   2      330.27      288.36     34.64 o
 -21   7   2      237.14      210.23     32.81 o
 -19   7   2      399.05      377.54     33.05 o
 -17   7   2        1.99       44.73     29.82 o
 -15   7   2     2501.35     2356.16     89.40 o
 -13   7   2        8.77       14.07     28.83 o
 -11   7   2      953.83      950.46     32.34 o
  -9   7   2      206.56      229.61     33.05 o
  -7   7   2     2464.40     2420.42     32.63 o
  -5   7   2      842.76      906.20     36.48 o
  -3   7   2     1650.76     1694.85     34.69 o
  -1   7   2     3748.60     3949.60     43.83 o
   1   7   2       31.52       46.80     24.01 o
   3   7   2      362.90      359.06     30.46 o
   5   7   2      971.72     1104.48     31.21 o
   7   7   2      524.78      608.90     28.97 o
   9   7   2     2002.29     2070.40     33.07 o
  11   7   2      380.29      344.55     32.24 o
  13   7   2       39.84       58.78     32.93 o
  15   7   2      605.56      591.76     33.36 o
  17   7   2      347.12      348.82     26.86 o
  19   7   2       41.28       51.31     26.86 o
  21   7   2      519.52      556.86     31.44 o
 -20   8   2      737.09      738.93     29.89 o
 -18   8   2       11.84       -7.06     31.70 o
 -16   8   2     3065.88     2920.01     32.74 o
 -14   8   2      125.51      103.41     26.63 o
 -12   8   2     1453.14     1520.25     28.69 o
 -10   8   2     2341.42     2231.99     37.02 o
  -8   8   2      785.54      784.95     51.05 o
  -6   8   2     1445.88     1455.92     37.45 o
  -4   8   2       42.52       15.14     30.81 o
  -2   8   2     4047.90     4350.59     66.69 o
   0   8   2     3082.52     3008.05     33.96 o
   2   8   2     1384.88     1438.29     24.86 o
   4   8   2       39.96       60.59     32.22 o
   6   8   2     4595.72     4883.98     74.53 o
   8   8   2     1203.06     1192.04     32.92 o
  10   8   2      847.23      885.41     48.93 o
  12   8   2     1401.19     1307.91     34.89 o
  14   8   2     1249.24     1152.09     59.22 o
  16   8   2      311.34      332.95     35.14 o
  18   8   2      240.79      254.73     35.88 o
 -13   9   2        0.53       -7.57     31.94 o
 -11   9   2      672.00      617.37     31.80 o
  -9   9   2       90.16       94.52     30.85 o
  -7   9   2      731.06      752.55     56.02 o
  -5   9   2       22.24       74.35     31.86 o
  -3   9   2      878.73      936.76     37.95 o
  -1   9   2      164.54      162.36     27.98 o
   1   9   2       19.44       29.33     26.29 o
   3   9   2      371.67      371.18     26.54 o
   5   9   2      431.46      427.01     26.85 o
   7   9   2      418.32      406.65     31.21 o
   9   9   2      346.15      332.28     32.08 o
  11   9   2     1169.67     1088.57     47.32 o
  13   9   2       27.70       37.05     33.93 o
 -33   1   3      203.03      219.02     32.19 o
 -31   1   3     1302.35     1297.04     94.32 o
 -29   1   3      835.69      877.45     35.31 o
 -27   1   3      520.23      481.63     30.80 o
 -25   1   3      273.45      330.94     33.09 o
 -23   1   3       55.30      105.99     32.60 o
 -21   1   3    10444.62    10048.86    432.48 o
 -19   1   3        5.55       28.38     38.58 o
 -17   1   3    23490.07    23274.31    650.49 o
 -15   1   3      223.54      303.08     38.36 o
 -13   1   3    30976.19    31390.61    716.03 o
 -11   1   3     8816.04     8637.40    167.18 o
  -9   1   3     7763.05     7660.07    153.60 o
  -7   1   3     4745.26     4482.27     94.59 o
  -5   1   3    11547.67    11285.17    129.53 o
  -3   1   3     2418.13     2521.57     46.73 o
  -1   1   3     1143.03     1386.51     41.98 o
   1   1   3     9538.41    10876.21    331.64 o
   3   1   3     2753.06     2669.37     75.27 o
   5   1   3    24550.12    24700.15    104.02 o
   7   1   3     8356.33     8132.08    101.04 o
   9   1   3    62752.91    62901.67    511.32 o
  11   1   3    11933.95    11951.54    126.69 o
  13   1   3     6286.13     5650.43     54.24 o
  15   1   3      544.50      418.95     32.26 o
  17   1   3     2194.47     2017.38     63.98 o
  19   1   3     3434.25     3566.27    126.32 o
  21   1   3        6.72       -1.17     31.47 o
  23   1   3     9020.12     8854.26    387.73 o
  25   1   3        1.42       20.08     32.27 o
  27   1   3     3467.57     3747.00    161.94 o
  29   1   3       47.95       74.29     34.55 o
  31   1   3     2932.56     2884.09    150.73 o
 -32   2   3        5.47       58.70     31.08 o
 -30   2   3       25.30       44.76     30.26 o
 -28   2   3        2.05       12.26     31.26 o
 -26   2   3       62.16       48.25     28.55 o
 -24   2   3      385.34      411.52     32.08 o
 -22   2   3      119.02      167.91     31.87 o
 -20   2   3        5.87       -3.04     32.81 o
 -18   2   3      212.28      218.11     33.59 o
 -16   2   3      162.63      132.32     35.92 o
 -14   2   3       14.82       26.12     29.64 o
 -12   2   3      605.53      738.98     41.70 o
 -10   2   3        6.40       -6.79     29.39 o
  -8   2   3      667.05      740.48     31.59 o
  -6   2   3     1673.51     1643.79     34.91 o
  -4   2   3      611.60      704.24     33.30 o
  -2   2   3    11098.25    11928.43    153.02 o
   0   2   3     1396.41     1641.78     68.15 o
   2   2   3        6.42       27.84     32.32 o
   4   2   3     3811.13     3951.92    202.86 o
   6   2   3     5574.75     5660.44     47.50 o
   8   2   3     2335.70     2231.20     89.17 o
  10   2   3      538.04      615.81     32.83 o
  12   2   3      210.96      234.34     28.85 o
  14   2   3        2.99        4.95     27.90 o
  16   2   3       77.41      112.72     31.10 o
  18   2   3       89.87       78.42     27.24 o
  20   2   3       71.17      110.45     33.09 o
  22   2   3        3.59        9.33     31.88 o
  24   2   3        8.09       29.14     29.76 o
  26   2   3      152.77      146.79     33.78 o
  28   2   3       60.73       66.83     33.70 o
  30   2   3       39.80       45.93     36.39 o
 -31   3   3     1169.68     1119.73     35.03 o
 -29   3   3      590.74      603.82     34.99 o
 -27   3   3      417.12      466.96     53.39 o
 -25   3   3      301.60      408.13     31.11 o
 -23   3   3      111.57      133.73     34.99 o
 -21   3   3     6376.55     6209.60    127.96 o
 -19   3   3        7.82       12.17     27.41 o
 -17   3   3    17885.73    17483.36    431.21 o
 -15   3   3      148.59      186.03     30.99 o
 -13   3   3    12244.25    11665.24    243.48 o
 -11   3   3    10374.27    10367.07    205.34 o
  -9   3   3    11454.13    11101.93    152.49 o
  -7   3   3     7979.84     8043.83    107.37 o
  -5   3   3     9328.06     9429.36    106.41 o
  -3   3   3    11039.96    10383.05     95.25 o
  -1   3   3      154.23      103.37     29.10 o
   1   3   3    25764.65    25634.31    327.32 o
   3   3   3     1111.10     1074.82     36.67 o
   5   3   3    36632.45    36188.66    812.15 o
   7   3   3     1294.43     1225.68     37.00 o
   9   3   3    36781.25    35390.16    651.41 o
  11   3   3     7695.22     7520.24    154.89 o
  13   3   3    17373.68    16970.02    504.23 o
  15   3   3       18.45       83.86     30.69 o
  17   3   3     1579.31     1467.72     31.83 o
  19   3   3     2378.79     2468.71     56.97 o
  21   3   3      287.33      356.23     30.04 o
  23   3   3     4460.18     4462.41     53.64 o
  25   3   3      114.75      121.40     33.02 o
  27   3   3     1753.97     1778.37     41.85 o
  29   3   3       23.15       70.06     36.30 o
 -30   4   3      129.98      167.27     31.80 o
 -28   4   3      148.10      178.72     29.87 o
 -26   4   3      132.40      116.51     31.12 o
 -24   4   3      281.51      297.58     40.71 o
 -22   4   3      553.44      537.45     29.12 o
 -20   4   3      372.69      434.30     34.78 o
 -18   4   3     2061.09     2026.76     75.46 o
 -16   4   3      532.95      512.38     26.99 o
 -14   4   3     1222.85     1193.83     29.08 o
 -12   4   3      116.36      118.37     26.29 o
 -10   4   3      118.52      112.18     27.38 o
  -8   4   3     2305.32     2137.01     46.63 o
  -6   4   3       97.00       98.60     31.56 o
  -4   4   3     3270.68     3102.73     55.48 o
  -2   4   3     3387.76     3489.94     61.66 o
   0   4   3       31.74       41.09     21.74 o
   2   4   3      903.95      848.78     37.39 o
   4   4   3     1354.62     1374.99     38.56 o
   6   4   3     2695.12     2703.63     53.56 o
   8   4   3       72.59       79.36     25.18 o
  10   4   3      999.62     1009.40     64.09 o
  12   4   3       21.32       28.49     37.33 o
  14   4   3      682.52      667.03     34.57 o
  16   4   3      855.57      900.77     49.56 o
  18   4   3      180.69      179.01     29.50 o
  20   4   3     2932.06     2894.99     43.61 o
  22   4   3      711.31      698.03     29.75 o
  24   4   3      261.99      296.57     31.73 o
  26   4   3     1006.33      960.41     37.37 o
  28   4   3      201.28      244.33     37.60 o
 -29   5   3      401.77      424.73     34.29 o
 -27   5   3       97.55       93.86     31.67 o
 -25   5   3     1531.76     1561.71     31.92 o
 -23   5   3      367.59      355.63     29.07 o
 -21   5   3     1949.34     1932.48     78.98 o
 -19   5   3       75.12       36.10     25.96 o
 -17   5   3     6526.18     6337.08    189.74 o
 -15   5   3      242.73      273.60     28.89 o
 -13   5   3     4855.52     4795.25    154.64 o
 -11   5   3     6119.89     6183.29     85.44 o
  -9   5   3     7386.27     7465.01     63.10 o
  -7   5   3     1931.78     1763.53     54.75 o
  -5   5   3     1507.79     1445.19     29.60 o
  -3   5   3     7077.06     6672.51     35.66 o
  -1   5   3      649.24      671.64     22.76 o
   1   5   3     2413.64     2151.40     39.66 o
   3   5   3       59.66       76.85     34.08 o
   5   5   3    10016.24     9985.83    152.27 o
   7   5   3        6.12       25.29     31.40 o
   9   5   3     2317.25     2269.11     34.49 o
  11   5   3     5498.04     5680.33    122.00 o
  13   5   3     4090.57     4038.55     86.45 o
  15   5   3     1946.43     1935.02     44.94 o
  17   5   3      634.70      654.01     34.67 o
  19   5   3     3089.09     3135.71     36.49 o
  21   5   3      444.03      390.59     32.61 o
  23   5   3     1049.73     1158.99     33.48 o
  25   5   3        5.44       27.95     34.56 o
  27   5   3     2057.34     2085.78     38.77 o
 -26   6   3      623.44      633.27     33.71 o
 -24   6   3       51.71       80.72     31.92 o
 -22   6   3      689.75      619.01     44.91 o
 -20   6   3       79.03       82.46     33.49 o
 -18   6   3      198.74      214.74     28.62 o
 -16   6   3        3.95        2.65     27.21 o
 -14   6   3       38.84        6.33     28.30 o
 -12   6   3      312.76      320.34     27.08 o
 -10   6   3      555.79      537.33     27.08 o
  -8   6   3       31.90       65.93     28.93 o
  -6   6   3     1076.35     1133.48     23.94 o
  -4   6   3     1511.89     1468.13     30.68 o
  -2   6   3      937.13      917.56     30.40 o
   0   6   3      200.04      144.85     26.70 o
   2   6   3      519.72      632.50     35.24 o
   4   6   3     1045.13     1065.61     29.36 o
   6   6   3      443.56      466.96     28.31 o
   8   6   3      406.19      430.90     29.13 o
  10   6   3      314.18      359.54     28.27 o
  12   6   3      390.76      434.03     34.93 o
  14   6   3      462.15      468.76     32.56 o
  16   6   3      407.24      387.61     28.95 o
  18   6   3      620.84      664.32     28.32 o
  20   6   3        7.04       17.84     32.31 o
  22   6   3        2.74       15.46     28.64 o
  24   6   3        6.02       29.70     34.91 o
 -23   7   3       26.82        3.98     34.32 o
 -21   7   3     1350.00     1317.14     46.97 o
 -19   7   3      314.48      346.15     32.19 o
 -17   7   3     2568.77     2511.05     91.09 o
 -15   7   3       31.40       21.17     31.40 o
 -13   7   3     2071.88     1863.88     66.88 o
 -11   7   3      387.52      360.03     27.00 o
  -9   7   3      873.76      875.93     26.92 o
  -7   7   3     2176.05     2265.11     58.33 o
  -5   7   3     3312.28     3315.58     35.99 o
  -3   7   3     2391.55     2390.25     52.48 o
  -1   7   3       12.79       31.72     29.33 o
   1   7   3     4303.57     4399.92     57.49 o
   3   7   3     1748.36     1855.29     57.64 o
   5   7   3     2911.93     3236.64     47.22 o
   7   7   3      409.28      412.52     29.75 o
   9   7   3     4128.88     4381.75    106.46 o
  11   7   3      753.71      763.84     33.72 o
  13   7   3     2930.87     2778.27     66.46 o
  15   7   3      749.56      803.84     34.10 o
  17   7   3     1486.70     1464.88     70.06 o
  19   7   3      534.70      534.69     41.80 o
  21   7   3       47.24       46.82     39.06 o
 -20   8   3      120.06      126.23     31.14 o
 -18   8   3      103.70      111.74     32.43 o
 -16   8   3      573.24      568.29     29.55 o
 -14   8   3      143.43      146.50     23.88 o
 -12   8   3      532.24      497.12     27.93 o
 -10   8   3       15.90        8.18     22.81 o
  -8   8   3     3631.22     3558.24     57.10 o
  -6   8   3        0.98       23.96     27.21 o
  -4   8   3     3354.33     3323.69     44.35 o
  -2   8   3      281.38      211.48     28.67 o
   0   8   3     1202.56     1365.30     28.61 o
   2   8   3        6.47        4.40     24.89 o
   4   8   3      321.86      291.64     24.46 o
   6   8   3      550.35      560.79     41.26 o
   8   8   3      626.78      639.07     40.33 o
  10   8   3      997.87      978.46     36.71 o
  12   8   3       12.38       42.99     34.67 o
  14   8   3     1590.59     1534.75     42.52 o
  16   8   3       99.29       81.21     38.34 o
  18   8   3      547.01      483.74     41.02 o
 -13   9   3      640.62      554.80     33.51 o
 -11   9   3      835.28      716.25     34.75 o
  -9   9   3      659.89      611.63     32.32 o
  -7   9   3      704.76      726.19     33.71 o
  -5   9   3      461.68      450.61     35.10 o
  -3   9   3     1196.41     1216.62     32.25 o
  -1   9   3       39.07       15.43     29.74 o
   1   9   3     1052.31     1075.08     27.97 o
   3   9   3      328.64      327.15     26.35 o
   5   9   3      654.53      703.70     26.61 o
   7   9   3        3.20      -31.31     34.17 o
   9   9   3      400.26      428.41     33.41 o
  11   9   3      241.65      299.56     34.47 o
 -34   0   4      343.67      346.01     47.67 o
 -32   0   4     1570.91     1745.27    165.18 o
 -30   0   4       50.09       93.33     61.47 o
 -28   0   4     2014.02     1989.05    183.89 o
 -26   0   4    14990.24    14781.12   1470.25 o
 -24   0   4      933.83      985.97     92.69 o
 -22   0   4     1259.11     1230.04     77.62 o
 -20   0   4     3541.67     3202.04    189.13 o
 -18   0   4    21180.88    18652.67   1040.25 o
 -16   0   4     1494.00     1613.58    120.49 o
 -14   0   4    26939.07    26827.97   1174.00 o
 -12   0   4      554.45      649.19     96.54 o
 -10   0   4    75869.91    78476.80   2008.44 o
  -8   0   4     2073.38     1776.39     70.71 o
  -6   0   4    85838.75    86599.91    673.12 o
  -4   0   4   146027.05   134740.42   4582.98 o
  -2   0   4      809.09      700.09     67.67 o
   0   0   4    31226.00    33689.70    539.69 o
   2   0   4    21885.37    21667.53    251.99 o
   4   0   4    59761.45    56788.59    789.65 o
   6   0   4      175.01      140.05     63.08 o
   8   0   4   119066.05   113723.26    352.38 o
  10   0   4    25794.80    25982.58    257.44 o
  12   0   4    67433.00    66917.35    598.17 o
  14   0   4     9663.61     9786.24     73.62 o
  16   0   4    10548.42    10511.58    206.77 o
  18   0   4     3525.53     3315.82    123.70 o
  20   0   4     1786.18     1693.92     51.32 o
  22   0   4      900.89      838.08    106.48 o
  24   0   4      375.35      314.06     50.45 o
  26   0   4    12214.30    11870.19   1050.94 o
  28   0   4       45.50       69.04     47.93 o
  30   0   4     5102.35     5089.39    484.74 o
 -33   1   4      601.24      595.26     51.91 o
 -31   1   4      660.96      623.49     38.86 o
 -29   1   4       96.46       73.71     30.50 o
 -27   1   4       93.61      152.26     32.62 o
 -25   1   4      286.12      276.75     33.59 o
 -23   1   4      291.35      347.94     32.82 o
 -21   1   4      374.43      470.61     44.87 o
 -19   1   4      112.86       90.70     33.33 o
 -17   1   4      647.07      580.82     36.62 o
 -15   1   4     1202.74     1298.86     38.44 o
 -13   1   4      827.12      889.66     39.28 o
 -11   1   4     5732.62     5540.19    144.35 o
  -9   1   4     5575.70     6188.73    138.97 o
  -7   1   4       32.35      117.06     41.03 o
  -5   1   4    40259.58    42296.99    881.49 o
  -3   1   4       15.29       76.99     40.78 o
  -1   1   4     3025.07     3596.23    105.04 o
   1   1   4      146.05      376.24     59.24 o
   3   1   4    17253.25    17349.42    291.23 o
   5   1   4     3835.21     3847.54     73.34 o
   7   1   4     6464.30     6560.61    302.56 o
   9   1   4      918.35      882.82     34.17 o
  11   1   4     1233.91     1284.24     36.15 o
  13   1   4      738.05      786.34     33.17 o
  15   1   4       26.06       32.90     32.80 o
  17   1   4     3572.03     3405.53     73.03 o
  19   1   4       34.49       13.14     31.00 o
  21   1   4      463.59      444.91     32.42 o
  23   1   4       11.14       -0.60     32.91 o
  25   1   4      490.82      453.92     34.60 o
  27   1   4        0.06        4.88     35.06 o
  29   1   4       84.21       77.47     35.35 o
  31   1   4      135.92      147.60     36.69 o
 -32   2   4      898.93      880.72     40.58 o
 -30   2   4      248.64      277.43     31.43 o
 -28   2   4     1947.31     1950.73    109.01 o
 -26   2   4     1489.27     1521.68     65.80 o
 -24   2   4       12.62      -10.96     31.51 o
 -22   2   4     1418.24     1591.90     80.21 o
 -20   2   4       54.80       80.81     35.46 o
 -18   2   4     3420.86     3021.19     81.82 o
 -16   2   4     1813.63     1765.30     68.45 o
 -14   2   4     3281.82     3319.58    111.23 o
 -12   2   4     2987.75     2903.28     78.98 o
 -10   2   4    12175.37    11804.50    317.11 o
  -8   2   4    40790.79    41751.20    811.50 o
  -6   2   4    19918.96    20211.13    359.27 o
  -4   2   4    21838.39    22937.84    265.33 o
  -2   2   4     1612.36     1697.80     36.01 o
   0   2   4      308.67      431.76     41.39 o
   2   2   4      208.78      282.96     56.18 o
   4   2   4     1997.21     2402.97     49.18 o
   6   2   4     2537.87     2411.50     51.75 o
   8   2   4    48735.19    47483.77   1890.31 o
  10   2   4     3451.21     3402.97    147.28 o
  12   2   4    33319.50    33402.94    382.24 o
  14   2   4     4338.16     4414.03     40.85 o
  16   2   4     1978.41     1864.90     42.04 o
  18   2   4     1216.92     1306.58     43.02 o
  20   2   4      176.14      182.14     32.41 o
  22   2   4     1563.40     1571.08     44.14 o
  24   2   4       36.53       72.57     33.56 o
  26   2   4     3832.97     4059.41    128.51 o
  28   2   4        2.91       12.56     34.92 o
  30   2   4     2297.48     2356.43     74.04 o
 -31   3   4      387.00      403.54     32.82 o
 -29   3   4      116.57      127.41     29.58 o
 -27   3   4       16.37       54.07     33.56 o
 -25   3   4      167.04      169.48     32.98 o
 -23   3   4      323.59      381.43     32.41 o
 -21   3   4     5110.03     4861.91     99.29 o
 -19   3   4       44.36       26.55     28.36 o
 -17   3   4     1633.52     1518.18     71.08 o
 -15   3   4     1048.47     1091.63     46.23 o
 -13   3   4      366.74      327.26     29.32 o
 -11   3   4       32.80       68.83     25.34 o
  -9   3   4      913.18      868.50     29.59 o
  -7   3   4        0.10       20.75     25.69 o
  -5   3   4     2100.72     2054.31     36.94 o
  -3   3   4    42257.01    44890.11    642.64 o
  -1   3   4       52.50       54.76     30.92 o
   1   3   4     3456.38     3686.47     89.90 o
   3   3   4     2736.15     3148.24     48.60 o
   5   3   4       33.32       19.05     34.70 o
   7   3   4      984.60      921.10     40.65 o
   9   3   4     2707.43     2680.65     32.61 o
  11   3   4      131.10      132.31     27.40 o
  13   3   4     4120.27     4337.80     92.34 o
  15   3   4      352.26      387.59     31.71 o
  17   3   4       35.08       48.66     30.98 o
  19   3   4     1623.64     1584.92     32.45 o
  21   3   4      102.24      143.68     27.89 o
  23   3   4       68.29       73.61     30.81 o
  25   3   4      394.76      429.71     35.33 o
  27   3   4       91.36       94.09     33.48 o
  29   3   4       79.27       96.91     37.88 o
 -30   4   4      889.37      856.30     33.81 o
 -28   4   4      610.89      684.69     39.02 o
 -26   4   4     3355.16     3499.63    108.97 o
 -24   4   4     2022.31     2153.50     84.16 o
 -22   4   4     3327.84     3388.98     93.39 o
 -20   4   4     1708.02     1642.31     47.65 o
 -18   4   4     2178.96     2102.29     79.84 o
 -16   4   4      189.74      179.51     28.25 o
 -14   4   4    12241.25    11437.34    241.25 o
 -12   4   4     2350.28     2199.35     60.51 o
 -10   4   4    15219.21    15178.15    267.30 o
  -8   4   4    22554.81    23340.21    225.73 o
  -6   4   4    21653.55    21159.24    135.00 o
  -4   4   4    16381.29    15563.47    142.20 o
  -2   4   4    12306.44    12749.18    204.17 o
   0   4   4     4948.55     4696.38     38.33 o
   2   4   4       21.85       42.28     31.38 o
   4   4   4    13837.07    13465.91    139.84 o
   6   4   4      878.35      949.78     34.98 o
   8   4   4    28427.47    29075.35    425.25 o
  10   4   4     3304.43     3415.33     41.90 o
  12   4   4    20730.30    20051.23    301.53 o
  14   4   4    11812.41    11622.57    137.09 o
  16   4   4     7439.97     7656.54     87.15 o
  18   4   4      274.90      321.61     35.01 o
  20   4   4     2870.95     2848.17     77.15 o
  22   4   4     2345.52     2416.07     42.16 o
  24   4   4        2.46        2.68     37.56 o
  26   4   4     3603.85     3750.51    125.83 o
  28   4   4       40.37       55.27     38.22 o
 -29   5   4       89.82       88.85     32.55 o
 -27   5   4       20.53        2.08     35.20 o
 -25   5   4      596.47      632.50     29.83 o
 -23   5   4      963.52     1007.79     33.47 o
 -21   5   4     2596.22     2523.51    159.89 o
 -19   5   4        2.68        5.77     28.30 o
 -17   5   4        2.94       12.77     24.43 o
 -15   5   4     1133.29     1126.54     43.61 o
 -13   5   4       63.81       78.02     24.03 o
 -11   5   4     5956.15     5632.10    110.37 o
  -9   5   4      327.39      370.05     29.94 o
  -7   5   4        7.16       22.89     28.02 o
  -5   5   4     3914.24     4102.84     35.89 o
  -3   5   4      253.81      263.39     27.39 o
  -1   5   4     1282.80     1407.55     27.11 o
   1   5   4     3645.63     3777.20     36.79 o
   3   5   4      585.09      536.28     33.95 o
   5   5   4     3418.39     3625.43     63.64 o
   7   5   4     5240.22     5596.75     44.17 o
   9   5   4      305.30      369.46     35.98 o
  11   5   4     2272.36     2118.94     64.40 o
  13   5   4     3438.33     3485.99    151.45 o
  15   5   4     1583.06     1525.94     31.82 o
  17   5   4      170.89      181.60     28.58 o
  19   5   4        5.63       32.22     29.01 o
  21   5   4      242.27      320.45     33.52 o
  23   5   4       44.25       62.12     31.54 o
  25   5   4      964.91      921.54     53.73 o
 -26   6   4     1999.76     1993.38     80.40 o
 -24   6   4      210.43      243.64     32.75 o
 -22   6   4      539.70      527.49     30.26 o
 -20   6   4     2276.06     2186.83     89.21 o
 -18   6   4      855.43      937.24     46.63 o
 -16   6   4       85.68      141.45     56.73 o
 -14   6   4     2219.07     2049.92     33.23 o
 -12   6   4     2204.02     2065.21     32.92 o
 -10   6   4     1249.89     1227.94     35.85 o
  -8   6   4     2770.91     2815.96     47.81 o
  -6   6   4     7936.26     7641.13    109.68 o
  -4   6   4     3821.70     3680.71     81.57 o
  -2   6   4     2571.65     2639.12     36.97 o
   0   6   4       22.88       -1.32     26.85 o
   2   6   4     2864.68     3079.52     63.71 o
   4   6   4      511.17      497.30     36.75 o
   6   6   4      643.70      689.04     29.57 o
   8   6   4     3299.97     3355.77     65.16 o
  10   6   4      955.93      912.74     31.81 o
  12   6   4      530.66      589.20     36.68 o
  14   6   4      372.23      389.14     38.35 o
  16   6   4     3870.85     3779.81    181.77 o
  18   6   4      469.59      498.94     42.23 o
  20   6   4      259.86      194.90     31.31 o
  22   6   4      159.69      166.33     33.01 o
  24   6   4       49.33       59.79     35.44 o
 -23   7   4      402.83      526.15     62.23 o
 -21   7   4      646.09      721.83     62.64 o
 -19   7   4       37.42       12.45     29.84 o
 -17   7   4     1301.46     1236.58     35.77 o
 -15   7   4      134.24      149.44     32.55 o
 -13   7   4       50.28       60.94     27.26 o
 -11   7   4       11.21       76.26     28.21 o
  -9   7   4     1202.83     1096.92     26.25 o
  -7   7   4      186.16      226.02     26.21 o
  -5   7   4     2095.59     2064.39     41.23 o
  -3   7   4     9063.93     8964.37     67.32 o
  -1   7   4     1166.25     1278.52     32.14 o
   1   7   4      870.30      912.54     27.79 o
   3   7   4      230.34      259.51     26.14 o
   5   7   4      259.92      272.32     30.24 o
   7   7   4     2101.64     2092.53     34.35 o
   9   7   4      707.27      748.55     35.49 o
  11   7   4        8.00       13.62     30.72 o
  13   7   4     1570.53     1615.87     45.26 o
  15   7   4       62.87       14.52     38.64 o
  17   7   4      599.71      612.50     37.01 o
  19   7   4      614.58      657.30     45.18 o
  21   7   4      418.17      401.33     47.72 o
 -20   8   4      188.04      140.19     36.43 o
 -18   8   4      577.16      538.51     33.02 o
 -16   8   4       27.95       24.76     31.05 o
 -14   8   4     1264.61     1207.02     27.72 o
 -12   8   4     1556.10     1472.13     39.15 o
 -10   8   4     1156.89     1079.14     34.38 o
  -8   8   4     1922.77     1914.39     33.75 o
  -6   8   4     1512.57     1419.37     29.17 o
  -4   8   4     2226.78     2481.97     54.40 o
  -2   8   4     4415.95     4479.25     80.10 o
   0   8   4      530.38      577.09     27.91 o
   2   8   4      113.73      119.14     25.31 o
   4   8   4     2998.24     3133.68     54.44 o
   6   8   4        9.69       26.91     31.09 o
   8   8   4      846.35      997.27     50.70 o
  10   8   4      691.22      735.78     32.71 o
  12   8   4     1751.77     1835.31     37.86 o
  14   8   4      269.62      255.00     35.30 o
  16   8   4     1373.32     1267.40     50.94 o
 -13   9   4       57.89       66.37     31.72 o
 -11   9   4      620.86      580.72     63.71 o
  -9   9   4       44.83       21.94     33.77 o
  -7   9   4       44.50       91.30     30.68 o
  -5   9   4     1130.70     1058.23     56.50 o
  -3   9   4      305.35      321.66     33.28 o
  -1   9   4      245.89      238.30     33.07 o
   1   9   4      513.63      428.18     33.89 o
   3   9   4      979.03      994.06     28.55 o
   5   9   4       20.93       43.94     26.87 o
   7   9   4      455.44      452.47     28.21 o
   9   9   4      407.33      462.19     36.84 o
  11   9   4      206.76      241.80     38.81 o
 -33   1   5     1557.16     1546.20    101.17 o
 -31   1   5      477.64      480.60     33.37 o
 -29   1   5     3479.79     3564.23    213.45 o
 -27   1   5     2022.70     2180.94     53.79 o
 -25   1   5       10.39       -1.32     29.53 o
 -23   1   5     4859.74     4468.44    188.60 o
 -21   1   5      413.42      405.36     35.78 o
 -19   1   5     9620.07     9751.38    417.97 o
 -17   1   5       29.40       51.36     36.11 o
 -15   1   5    12869.32    12379.92    316.55 o
 -13   1   5        1.45       11.02     32.14 o
 -11   1   5    59319.32    60029.38   1723.13 o
  -9   1   5    21606.07    21793.06    653.61 o
  -7   1   5    13510.95    13391.11    475.01 o
  -5   1   5     9249.43     9437.81    282.12 o
  -3   1   5     1639.61     1525.56     60.29 o
  -1   1   5    63801.91    68019.22   1899.14 o
   1   1   5    26469.18    28128.69    636.89 o
   3   1   5    31061.38    31749.46    689.23 o
   5   1   5      591.63      657.21     46.61 o
   7   1   5    24821.99    24214.73    364.00 o
   9   1   5      379.18      389.87     48.77 o
  11   1   5    25684.05    25321.96    320.82 o
  13   1   5     2457.88     2450.28     37.90 o
  15   1   5     4352.54     4002.53     97.71 o
  17   1   5     2023.73     2006.04     37.68 o
  19   1   5     3255.01     3223.93     92.84 o
  21   1   5     4186.88     4143.48    107.74 o
  23   1   5     2479.53     2419.94    101.23 o
  25   1   5     2765.28     2714.54    130.95 o
  27   1   5       13.74      -12.37     36.13 o
  29   1   5     2237.85     2234.10    117.28 o
 -32   2   5      117.76      160.03     33.24 o
 -30   2   5      129.22      214.44     36.81 o
 -28   2   5        1.75       -4.17     28.47 o
 -26   2   5       27.69      -13.74     33.17 o
 -24   2   5      288.03      303.09     30.81 o
 -22   2   5      149.18      174.79     33.43 o
 -20   2   5      120.52      164.76     32.84 o
 -18   2   5        5.10      -31.49     36.17 o
 -16   2   5       17.76       52.29     32.07 o
 -14   2   5     1803.50     1799.27     66.37 o
 -12   2   5      282.75      295.03     31.54 o
 -10   2   5      951.56      942.19     38.97 o
  -8   2   5     2780.28     2894.17     45.62 o
  -6   2   5     1049.50     1249.07     33.04 o
  -4   2   5      112.64       66.19     29.97 o
  -2   2   5      129.67      184.50     34.52 o
   0   2   5     6632.84     7108.01     77.18 o
   2   2   5     1044.68     1144.92     51.78 o
   4   2   5     1585.98     1542.59     51.65 o
   6   2   5        2.32       10.90     47.04 o
   8   2   5     2824.94     2552.20     50.68 o
  10   2   5       11.46      -12.52     33.11 o
  12   2   5     1212.84     1188.77     37.03 o
  14   2   5     1322.13     1441.36     34.04 o
  16   2   5      863.13      827.39     33.02 o
  18   2   5      144.56      131.04     28.94 o
  20   2   5      239.45      273.15     32.61 o
  22   2   5       45.15       55.22     32.55 o
  24   2   5        1.73      -30.91     31.00 o
  26   2   5       45.53       39.03     35.05 o
  28   2   5       59.29       62.04     36.92 o
  30   2   5       52.60       38.85     38.36 o
 -31   3   5      425.41      408.28     32.44 o
 -29   3   5     1944.30     1971.20     72.50 o
 -27   3   5     1862.35     2000.33     67.01 o
 -25   3   5     1338.86     1441.52     56.02 o
 -23   3   5     2089.34     2046.85     55.25 o
 -21   3   5      171.51      197.92     30.76 o
 -19   3   5     5650.82     5620.74    190.67 o
 -17   3   5     1352.26     1312.58     43.52 o
 -15   3   5     8665.44     8248.18    217.71 o
 -13   3   5      798.11      815.11     32.16 o
 -11   3   5    25576.78    24709.92    669.41 o
  -9   3   5     5803.30     5809.51    123.82 o
  -7   3   5     5437.56     5233.06    109.93 o
  -5   3   5    13961.46    14169.28    204.95 o
  -3   3   5    10282.26     9925.74    194.10 o
  -1   3   5    14317.19    14266.45    363.06 o
   1   3   5     3618.09     3814.55    112.38 o
   3   3   5    15554.06    14201.03    250.52 o
   5   3   5      505.74      491.90     34.02 o
   7   3   5    14313.46    13401.06     94.93 o
   9   3   5      799.24      868.76     48.54 o
  11   3   5    20942.78    21301.73    101.57 o
  13   3   5     3156.54     3037.36     76.23 o
  15   3   5     5761.21     5526.58    109.91 o
  17   3   5     2858.21     3066.67     64.21 o
  19   3   5     5565.75     5848.12    159.11 o
  21   3   5     2614.81     2672.30     39.22 o
  23   3   5     2088.63     2075.94     55.24 o
  25   3   5     2547.31     2566.97     37.59 o
  27   3   5      267.55      244.40     34.95 o
  29   3   5     1028.81     1113.74     42.24 o
 -30   4   5       33.23       39.65     35.23 o
 -28   4   5      260.26      301.99     34.33 o
 -26   4   5      394.76      380.19     33.13 o
 -24   4   5      591.76      630.24     77.96 o
 -22   4   5      162.32      156.81     28.38 o
 -20   4   5      793.17      791.18     28.96 o
 -18   4   5     2518.37     2343.33     68.75 o
 -16   4   5     2130.21     2109.04    112.43 o
 -14   4   5     3089.29     3075.00    116.75 o
 -12   4   5      972.03      981.12     47.22 o
 -10   4   5     1552.21     1498.71     45.73 o
  -8   4   5      932.01      897.40     26.83 o
  -6   4   5     5671.11     5572.15     40.79 o
  -4   4   5      977.03      882.07     30.14 o
  -2   4   5    12409.21    12716.75    149.39 o
   0   4   5      139.38      167.51     28.51 o
   2   4   5      136.73      126.07     22.85 o
   4   4   5      995.82     1038.41     41.62 o
   6   4   5     4081.69     4207.31     42.33 o
   8   4   5      644.79      612.11     39.56 o
  10   4   5      207.76      248.42     35.91 o
  12   4   5     1237.71     1239.82     41.24 o
  14   4   5     1829.27     1686.69     33.56 o
  16   4   5      863.68      908.78     38.01 o
  18   4   5       97.37      136.28     38.81 o
  20   4   5       24.88       96.20     33.45 o
  22   4   5      325.34      292.23     39.81 o
  24   4   5        7.52      -20.92     40.63 o
  26   4   5      548.64      566.34     66.93 o
 -29   5   5      689.62      760.41     34.71 o
 -27   5   5     1137.00     1121.56     34.02 o
 -25   5   5      304.38      310.55     29.75 o
 -23   5   5     3679.55     3699.82    121.88 o
 -21   5   5      234.02      279.18     29.31 o
 -19   5   5     1746.92     1664.56     74.95 o
 -17   5   5      980.27      974.65     27.45 o
 -15   5   5      554.60      577.62     29.68 o
 -13   5   5     3393.16     3427.12     87.98 o
 -11   5   5    13147.21    13031.78    171.90 o
  -9   5   5     6055.76     5903.73     51.02 o
  -7   5   5     5424.90     5154.44     85.83 o
  -5   5   5     6798.09     6798.27     41.06 o
  -3   5   5     4742.60     4848.62    118.95 o
  -1   5   5    10591.94    10426.10    166.93 o
   1   5   5     2658.97     2623.89     35.47 o
   3   5   5     3128.91     3008.05     93.59 o
   5   5   5     2390.71     2470.17    116.35 o
   7   5   5     2359.40     2350.16     39.10 o
   9   5   5      731.12      793.14     33.86 o
  11   5   5     5835.35     6133.59    150.91 o
  13   5   5      554.55      638.65     41.07 o
  15   5   5      369.32      456.08     36.89 o
  17   5   5     2819.70     2904.18     46.23 o
  19   5   5     1801.87     1764.01     35.07 o
  21   5   5     1001.48     1085.40     37.31 o
  23   5   5      653.14      604.67     76.66 o
  25   5   5      672.38      735.74     86.28 o
 -26   6   5       53.00       51.54     34.55 o
 -24   6   5      357.38      269.40     30.53 o
 -22   6   5     1044.88      991.97     41.83 o
 -20   6   5      245.80      296.15     29.04 o
 -18   6   5        5.33        3.48     25.58 o
 -16   6   5       24.02       20.52     28.76 o
 -14   6   5     2017.98     1898.54     82.05 o
 -12   6   5      889.38      779.45     31.01 o
 -10   6   5      451.70      438.48     45.02 o
  -8   6   5      279.93      285.85     30.71 o
  -6   6   5      864.01      883.00     28.02 o
  -4   6   5      237.03      186.70     22.95 o
  -2   6   5      267.99      296.35     26.39 o
   0   6   5     4119.88     4199.74     42.58 o
   2   6   5      468.27      552.58     30.75 o
   4   6   5      136.74      159.33     35.95 o
   6   6   5       61.72       63.32     32.03 o
   8   6   5     1634.68     1690.42     41.54 o
  10   6   5      979.61      994.23     37.93 o
  12   6   5      535.84      600.53     40.29 o
  14   6   5       97.70       91.48     34.78 o
  16   6   5     1466.95     1498.79     41.24 o
  18   6   5      320.98      312.53     46.41 o
  20   6   5      178.90      248.89     45.33 o
  22   6   5        4.19      102.85     57.73 o
 -23   7   5     1139.10     1074.66     46.26 o
 -21   7   5      501.53      527.72     65.22 o
 -19   7   5      537.76      473.70     35.53 o
 -17   7   5      588.90      577.80     47.44 o
 -15   7   5     1302.77     1349.25     45.92 o
 -13   7   5      116.88       86.34     27.29 o
 -11   7   5     1948.98     1907.75     32.40 o
  -9   7   5      863.46      894.32     37.22 o
  -7   7   5     3846.56     3640.43     67.10 o
  -5   7   5     1472.76     1447.19     25.82 o
  -3   7   5     2754.67     2865.88     41.78 o
  -1   7   5     1907.74     1969.91     50.86 o
   1   7   5     1881.19     1963.81     39.83 o
   3   7   5      198.40      241.41     30.38 o
   5   7   5      143.17      148.56     23.33 o
   7   7   5     2697.30     2792.22     42.51 o
   9   7   5      131.62      111.10     30.73 o
  11   7   5     2241.29     2405.35     60.11 o
  13   7   5      559.68      623.16     36.03 o
  15   7   5     2284.82     2161.77     86.99 o
  17   7   5      600.99      631.00     40.12 o
  19   7   5      885.28      886.38     45.00 o
 -20   8   5       27.73       34.07     31.63 o
 -18   8   5      553.89      549.90     36.23 o
 -16   8   5      486.13      534.13     34.65 o
 -14   8   5      204.02      242.82     30.72 o
 -12   8   5      370.31      351.52     26.57 o
 -10   8   5      619.47      555.87     26.92 o
  -8   8   5       43.02       73.93     23.36 o
  -6   8   5     1957.56     1966.59     62.00 o
  -4   8   5      182.52      173.54     28.49 o
  -2   8   5     3130.70     3092.35     36.88 o
   0   8   5      209.07      207.59     31.71 o
   2   8   5      709.89      846.74     37.44 o
   4   8   5      598.03      637.85     30.24 o
   6   8   5     1583.07     1673.04     30.43 o
   8   8   5      165.79      167.73     33.72 o
  10   8   5      316.67      357.23     36.27 o
  12   8   5     1064.32      981.82     38.59 o
  14   8   5      211.57      177.61     36.50 o
  16   8   5      789.59      737.46     54.23 o
 -13   9   5      288.89      299.44     31.08 o
 -11   9   5      383.95      327.42     30.36 o
  -9   9   5      858.26      774.91     30.60 o
  -7   9   5      887.82      902.71     29.36 o
  -5   9   5      508.03      486.84     34.33 o
  -3   9   5      200.19      195.95     32.18 o
  -1   9   5     1178.63     1304.07     35.22 o
   1   9   5      154.91      186.41     27.50 o
   3   9   5      119.14      153.23     27.06 o
   5   9   5        0.30        3.99     27.71 o
   7   9   5      531.38      496.49     31.40 o
   9   9   5       97.89      132.04     31.27 o
 -34   0   6      757.53      822.44    142.62 o
 -32   0   6      207.45      152.15     38.20 o
 -30   0   6     3215.65     3202.07    347.89 o
 -28   0   6     3499.61     3369.44    319.88 o
 -26   0   6     4607.52     4588.05    347.04 o
 -24   0   6     6566.64     6025.21    264.50 o
 -22   0   6     1091.06     1074.01    102.85 o
 -20   0   6     3404.74     3007.71     99.21 o
 -18   0   6        8.07       37.18     80.08 o
 -16   0   6     5379.33     4749.85    450.63 o
 -14   0   6        1.77       69.32     46.19 o
 -12   0   6    91099.52    94885.13   2841.18 o
 -10   0   6     1348.28     1511.58     55.26 o
  -8   0   6   185441.64   181250.63    347.25 o
  -6   0   6    36888.71    37755.87    227.51 o
  -4   0   6     5416.84     4879.90    177.05 o
  -2   0   6     9604.24    10717.13    403.16 o
   0   0   6     8490.50     8516.85    439.19 o
   2   0   6    72735.05    69280.96   2721.97 o
   4   0   6    15519.21    15970.04    143.69 o
   6   0   6    85837.85    78670.50    206.21 o
   8   0   6     3090.09     3040.57     76.76 o
  10   0   6    33297.05    31610.80    174.27 o
  12   0   6      152.28       99.43     63.72 o
  14   0   6     6543.39     5928.24    112.69 o
  16   0   6     3418.68     3304.40     97.18 o
  18   0   6     2527.50     2420.52     85.42 o
  20   0   6      514.59      561.60     49.52 o
  22   0   6     5550.62     5260.45    161.54 o
  24   0   6     9151.32     8784.41    430.11 o
  26   0   6     1240.25     1391.34     87.88 o
  28   0   6     2414.76     2404.42    248.14 o
  30   0   6      131.89      158.12     59.03 o
 -33   1   6       12.59       19.00     34.72 o
 -31   1   6      432.25      393.97     31.03 o
 -29   1   6       68.69       78.72     36.63 o
 -27   1   6      407.21      438.26     33.99 o
 -25   1   6      480.22      414.86     32.44 o
 -23   1   6      150.21       82.98     31.71 o
 -21   1   6     2079.96     2028.91     51.32 o
 -19   1   6     3270.69     3172.62     91.01 o
 -17   1   6     1742.89     1814.40     57.53 o
 -15   1   6       61.12       47.55     34.96 o
 -13   1   6     2843.45     2818.50    105.70 o
 -11   1   6     1846.95     1998.52     37.81 o
  -9   1   6     5406.87     5362.62    170.05 o
  -7   1   6     5064.06     5351.99    169.47 o
  -5   1   6     6545.79     6605.00    183.05 o
  -3   1   6    14460.96    15829.03    489.45 o
  -1   1   6      688.73      814.06     41.51 o
   1   1   6     6357.15     6582.85    172.15 o
   3   1   6     7681.44     7944.73    110.25 o
   5   1   6     1618.08     1611.63     37.62 o
   7   1   6     2256.02     2306.06     51.67 o
   9   1   6     3335.59     3262.87     54.60 o
  11   1   6     3327.92     3284.26     59.74 o
  13   1   6      296.51      283.49     35.04 o
  15   1   6     2440.77     2490.65     39.35 o
  17   1   6      539.24      508.79     35.31 o
  19   1   6      339.14      327.75     32.18 o
  21   1   6      239.18      205.84     34.51 o
  23   1   6      317.41      255.28     32.96 o
  25   1   6       60.89       48.09     34.91 o
  27   1   6        8.41        7.10     36.36 o
  29   1   6      515.86      520.92     42.74 o
 -32   2   6      380.69      397.20     29.16 o
 -30   2   6     2376.05     2425.64     93.88 o
 -28   2   6     2181.45     2215.16    117.17 o
 -26   2   6    11610.26    11681.35    471.85 o
 -24   2   6     2505.44     2618.83     60.34 o
 -22   2   6        8.49       16.97     33.08 o
 -20   2   6      155.93      137.93     33.85 o
 -18   2   6      122.29      145.15     32.82 o
 -16   2   6     4044.77     3594.40    133.61 o
 -14   2   6      961.57     1041.33     54.41 o
 -12   2   6    28911.77    28611.97    770.92 o
 -10   2   6     4945.79     5199.53    111.72 o
  -8   2   6    28945.07    29289.02    591.17 o
  -6   2   6    11240.27    11109.45    140.55 o
  -4   2   6     4654.39     4687.23     40.46 o
  -2   2   6      142.36      286.07     35.03 o
   0   2   6       81.81       45.53     36.00 o
   2   2   6     9906.38     9689.10    247.89 o
   4   2   6     6834.83     6866.00    156.30 o
   6   2   6    26347.61    24243.94    110.97 o
   8   2   6     1413.38     1467.04     52.60 o
  10   2   6    16392.67    15431.21     94.94 o
  12   2   6     1470.81     1596.41     46.83 o
  14   2   6     1131.53     1115.20     36.94 o
  16   2   6      244.28      269.74     35.67 o
  18   2   6      451.80      427.84     33.38 o
  20   2   6      703.10      758.61     34.80 o
  22   2   6     2090.38     2204.64     38.69 o
  24   2   6     5082.74     4947.60     75.85 o
  26   2   6      655.19      646.29     40.64 o
  28   2   6      966.79      984.32     42.03 o
 -31   3   6        1.83      -14.48     31.53 o
 -29   3   6      499.85      494.10     34.70 o
 -27   3   6        4.81       31.87     31.19 o
 -25   3   6      553.53      625.83     33.57 o
 -23   3   6      485.93      504.03     35.25 o
 -21   3   6      108.81      150.73     32.29 o
 -19   3   6     4339.83     4190.48    149.34 o
 -17   3   6      109.60      142.62     29.76 o
 -15   3   6     1562.70     1489.76     78.31 o
 -13   3   6     1216.14     1268.06     40.86 o
 -11   3   6     8177.10     8143.08    183.45 o
  -9   3   6     3107.15     3201.08     86.38 o
  -7   3   6     2473.49     2413.54     70.06 o
  -5   3   6     2917.81     2905.16     55.18 o
  -3   3   6        8.80       29.88     26.85 o
  -1   3   6     1059.70     1107.27     34.96 o
   1   3   6     1435.93     1511.03     36.79 o
   3   3   6     1036.07     1058.36     29.27 o
   5   3   6     2104.44     1919.86    102.21 o
   7   3   6     3324.87     3119.04     56.88 o
   9   3   6      824.21      766.13     41.48 o
  11   3   6     5012.29     5318.86     65.86 o
  13   3   6       53.41       57.52     39.13 o
  15   3   6       93.13       79.11     50.46 o
  17   3   6       36.10       11.33     31.13 o
  19   3   6       11.39       32.51     31.59 o
  21   3   6      147.40      171.67     37.98 o
  23   3   6        1.20      -36.38     39.93 o
  25   3   6      191.10      154.50     56.88 o
  27   3   6       24.73        0.80     45.20 o
 -30   4   6     1228.02     1300.21     37.19 o
 -28   4   6      702.59      800.96     32.45 o
 -26   4   6     3817.21     3996.56    116.23 o
 -24   4   6     5562.14     5688.64    230.36 o
 -22   4   6     1083.20     1050.41     31.09 o
 -20   4   6      291.29      263.26     31.80 o
 -18   4   6       27.75       33.15     31.28 o
 -16   4   6     6117.83     5464.26    190.15 o
 -14   4   6      353.33      404.66     30.53 o
 -12   4   6    16997.50    16190.41    340.26 o
 -10   4   6     2897.98     2823.72     82.92 o
  -8   4   6    27445.26    27295.66    610.04 o
  -6   4   6     1261.44     1180.79     31.80 o
  -4   4   6     9606.90     9545.87    236.05 o
  -2   4   6     3824.47     3881.58     44.51 o
   0   4   6     1479.35     1484.65     33.78 o
   2   4   6     8135.30     7871.95    146.66 o
   4   4   6      431.21      435.90     30.43 o
   6   4   6    26403.33    26873.33     95.91 o
   8   4   6     1086.62     1088.63     44.66 o
  10   4   6    12508.72    12111.60     75.05 o
  12   4   6     1905.32     1851.07     46.19 o
  14   4   6     3654.98     3838.56     53.88 o
  16   4   6      312.07      335.92     42.34 o
  18   4   6     2637.58     2704.87     61.15 o
  20   4   6     3530.87     3568.71     66.07 o
  22   4   6     1973.51     2010.85    114.50 o
  24   4   6     3682.20     3777.83     77.94 o
  26   4   6      428.72      445.39     42.84 o
 -29   5   6        3.76       50.18     33.77 o
 -27   5   6      480.24      508.26     42.99 o
 -25   5   6      713.57      759.39     41.54 o
 -23   5   6      290.11      289.67     28.73 o
 -21   5   6       76.02       55.77     29.51 o
 -19   5   6       24.03       11.31     25.69 o
 -17   5   6        2.98       40.36     24.83 o
 -15   5   6      258.83      191.27     46.14 o
 -13   5   6     5943.23     6098.17    207.10 o
 -11   5   6     1641.57     1567.61     46.13 o
  -9   5   6     1360.85     1224.99     32.88 o
  -7   5   6      828.25      879.06     28.83 o
  -5   5   6     2309.11     2374.84     34.04 o
  -3   5   6     2928.71     3174.30     82.88 o
  -1   5   6       99.31      164.29     24.32 o
   1   5   6     1433.83     1482.61     26.25 o
   3   5   6     2546.77     2670.07     34.39 o
   5   5   6     4839.33     5155.08    206.34 o
   7   5   6     1050.96     1096.55     35.02 o
   9   5   6     4683.46     4877.87     49.77 o
  11   5   6      735.21      819.88     37.96 o
  13   5   6        8.50       32.07     48.32 o
  15   5   6       44.17        3.21     49.61 o
  17   5   6     2219.79     2280.21     50.46 o
  19   5   6      468.14      422.73     46.19 o
  21   5   6      412.41      393.22     46.83 o
  23   5   6      136.62      166.78     57.73 o
  25   5   6       22.41      113.54     63.29 o
 -26   6   6      998.01     1102.46     57.78 o
 -24   6   6      271.91      254.11     33.19 o
 -22   6   6      494.52      489.46     30.45 o
 -20   6   6     1530.95     1448.57     51.76 o
 -18   6   6        3.42        1.11     24.83 o
 -16   6   6     1190.02     1126.42     26.74 o
 -14   6   6       56.70       46.65     27.54 o
 -12   6   6     1385.51     1259.94     32.14 o
 -10   6   6      730.20      729.44     30.80 o
  -8   6   6     8926.06     8956.49    105.20 o
  -6   6   6     2296.16     2361.63     40.61 o
  -4   6   6     3108.44     3049.51     57.92 o
  -2   6   6      443.52      448.12     24.72 o
   0   6   6     1039.81     1179.16     30.28 o
   2   6   6     5664.77     5924.44     78.21 o
   4   6   6      585.49      566.35     29.32 o
   6   6   6     4088.75     4229.88     71.96 o
   8   6   6        1.09       17.96     30.30 o
  10   6   6      715.69      770.96     39.54 o
  12   6   6      221.65      270.49     35.76 o
  14   6   6     3430.48     3463.50    121.01 o
  16   6   6      116.47      203.35     51.53 o
  18   6   6       85.66       81.89     53.88 o
  20   6   6      404.15      453.95     47.90 o
  22   6   6      399.69      343.83     59.66 o
 -23   7   6      123.77      111.65     32.48 o
 -21   7   6      579.25      571.71     34.73 o
 -19   7   6     1407.68     1408.94     65.58 o
 -17   7   6      624.85      545.42     32.41 o
 -15   7   6        5.28       -8.04     28.00 o
 -13   7   6      101.71      124.27     27.87 o
 -11   7   6     1315.69     1323.78     28.39 o
  -9   7   6     1085.71     1037.82     33.02 o
  -7   7   6     1279.80     1221.16     24.33 o
  -5   7   6     1163.23     1099.70     27.84 o
  -3   7   6     1075.89     1156.42     34.01 o
  -1   7   6       55.53      100.35     30.73 o
   1   7   6      818.35      786.66     27.72 o
   3   7   6      584.47      604.33     35.60 o
   5   7   6     1494.98     1535.76     27.99 o
   7   7   6      305.59      347.97     27.12 o
   9   7   6      225.97      199.49     32.13 o
  11   7   6     1200.66     1242.90     54.09 o
  13   7   6      102.21       89.58     36.59 o
  15   7   6      470.76      503.97     40.72 o
  17   7   6       63.49       -5.77     55.38 o
  19   7   6      680.03      738.55     50.03 o
 -18   8   6       27.18       19.98     30.99 o
 -16   8   6      809.45      696.17     38.56 o
 -14   8   6       30.01       70.22     31.02 o
 -12   8   6      685.03      659.88     25.89 o
 -10   8   6       75.81      108.84     24.30 o
  -8   8   6      709.55      715.08     36.91 o
  -6   8   6      495.86      553.29     29.37 o
  -4   8   6     3084.44     2889.29     91.85 o
  -2   8   6      905.87      828.80     55.64 o
   0   8   6      193.01      251.89     27.52 o
   2   8   6     1878.28     2091.67    111.14 o
   4   8   6        1.34       32.17     36.29 o
   6   8   6     1279.07     1378.54     42.84 o
   8   8   6       28.77       34.95     28.28 o
  10   8   6     1130.49     1121.73     41.46 o
  12   8   6        0.42       -2.50     40.33 o
  14   8   6     1046.99     1056.18     52.29 o
 -11   9   6       37.84       38.99     27.18 o
  -9   9   6      194.05      160.92     31.81 o
  -7   9   6      584.41      504.45     30.67 o
  -5   9   6        1.94       20.51     30.55 o
  -3   9   6      996.16      906.81     56.70 o
  -1   9   6        1.23      -25.42     30.44 o
   1   9   6     1874.12     1884.09     54.50 o
   3   9   6      108.22      152.17     26.08 o
   5   9   6      201.62      234.14     28.01 o
   7   9   6      159.33      184.17     30.28 o
 -33   1   7        2.40       38.77     33.12 o
 -31   1   7     2511.55     2462.04    104.93 o
 -29   1   7      859.78      861.17     50.95 o
 -27   1   7     3215.20     3292.52    202.49 o
 -25   1   7     5340.44     5137.38    135.15 o
 -23   1   7     5139.56     4837.24    186.16 o
 -21   1   7     2525.21     2451.34    114.99 o
 -19   1   7     4205.20     4242.31    134.53 o
 -17   1   7     3215.26     2909.46     48.52 o
 -15   1   7      151.59      254.56     34.92 o
 -13   1   7     3268.25     2686.55     99.72 o
 -11   1   7      984.68      963.89     36.45 o
  -9   1   7    49538.65    50401.52   1255.30 o
  -7   1   7    13840.96    14199.18    358.96 o
  -5   1   7    19335.72    19331.79    530.07 o
  -3   1   7     4650.03     4585.45    147.83 o
  -1   1   7    21751.16    21917.58    575.99 o
   1   1   7     4545.35     3986.29     46.27 o
   3   1   7     4186.81     4197.38     56.16 o
   5   1   7    27914.79    27437.50    559.25 o
   7   1   7     1501.23     1467.41     38.48 o
   9   1   7    11615.15    10519.64    141.71 o
  11   1   7        7.16       18.67     40.39 o
  13   1   7     5953.41     5439.90    174.64 o
  15   1   7     1641.72     1720.55    126.58 o
  17   1   7     4673.80     4599.74    238.52 o
  19   1   7     1440.33     1323.21     61.71 o
  21   1   7     4730.09     4532.26    184.07 o
  23   1   7      800.96      839.17     44.23 o
  25   1   7      470.24      412.33     42.05 o
  27   1   7     1484.00     1371.07     88.21 o
  29   1   7       70.76      114.89     46.07 o
 -32   2   7       59.85       96.29     31.87 o
 -30   2   7      102.34      113.37     29.70 o
 -28   2   7        0.58      -52.04     28.62 o
 -26   2   7       23.92       38.46     45.31 o
 -24   2   7      222.11      184.22     31.39 o
 -22   2   7      246.50      231.88     31.24 o
 -20   2   7     1250.54     1138.21     40.62 o
 -18   2   7      409.16      448.32     35.22 o
 -16   2   7       22.27       50.58     31.38 o
 -14   2   7      469.58      434.15     32.03 o
 -12   2   7     1972.00     2007.94     90.77 o
 -10   2   7     2167.43     2524.77     65.57 o
  -8   2   7      236.80      274.22     35.86 o
  -6   2   7    10075.55    10902.34    167.52 o
  -4   2   7     2521.59     3090.45     87.59 o
  -2   2   7     3911.15     4362.23     83.21 o
   0   2   7     2873.72     3157.19     87.82 o
   2   2   7     3344.28     3437.21     67.18 o
   4   2   7      151.59      122.12     31.47 o
   6   2   7       58.32       53.33     34.46 o
   8   2   7       18.27       40.84     44.26 o
  10   2   7       52.07       65.64     46.61 o
  12   2   7      214.92      239.48     49.18 o
  14   2   7       20.95       -0.43     49.18 o
  16   2   7       67.96       45.12     51.75 o
  18   2   7       72.53       82.54     54.10 o
  20   2   7        2.58       -5.99     54.95 o
  22   2   7        1.88      -32.81     37.34 o
  24   2   7      124.13      152.49     38.79 o
  26   2   7       38.26       55.74     42.97 o
  28   2   7       32.78       31.04     63.21 o
 -31   3   7     1040.03     1125.10     38.21 o
 -29   3   7      799.30      810.54     31.97 o
 -27   3   7     2417.86     2584.17     85.80 o
 -25   3   7     4393.07     4574.19    115.85 o
 -23   3   7     4258.87     4425.84    107.99 o
 -21   3   7     2833.04     2914.90     99.52 o
 -19   3   7     4268.44     4253.60    158.08 o
 -17   3   7     2395.53     2468.25    115.56 o
 -15   3   7        3.52      -18.53     30.05 o
 -13   3   7    15863.32    14841.23    435.44 o
 -11   3   7     4308.03     4685.12    117.65 o
  -9   3   7    18630.57    17922.75    470.06 o
  -7   3   7     1686.38     1513.79     35.71 o
  -5   3   7     9192.00     8468.95    145.90 o
  -3   3   7     2589.45     2682.81     71.41 o
  -1   3   7    21479.65    21711.25    324.86 o
   1   3   7      892.67      818.40     37.57 o
   3   3   7     7279.80     7538.30    158.36 o
   5   3   7     6533.25     6210.76    194.60 o
   7   3   7        5.05      -42.98     45.33 o
   9   3   7    12134.30    11902.69     81.68 o
  11   3   7       47.28       41.70     46.40 o
  13   3   7     2306.01     2223.34     57.09 o
  15   3   7     1816.85     1852.78     48.75 o
  17   3   7     4028.20     4229.21     65.43 o
  19   3   7     1354.52     1391.14     57.52 o
  21   3   7     2794.13     2785.91     66.29 o
  23   3   7     1515.53     1521.14     64.15 o
  25   3   7      886.05      878.39     64.15 o
  27   3   7     1455.53     1352.43     71.42 o
 -30   4   7       51.80       45.71     31.27 o
 -28   4   7       78.45      156.03     32.69 o
 -26   4   7      143.10      103.59     49.97 o
 -24   4   7      770.67      756.94     35.26 o
 -22   4   7      296.71      353.09     31.94 o
 -20   4   7       78.19       88.14     28.68 o
 -18   4   7      147.28      144.93     29.97 o
 -16   4   7      758.44      710.68     30.02 o
 -14   4   7      599.81      651.84     31.20 o
 -12   4   7     3721.30     3665.72     81.67 o
 -10   4   7     3062.13     3045.95     66.79 o
  -8   4   7       70.14       58.37     28.69 o
  -6   4   7      421.35      447.51     48.39 o
  -4   4   7     1098.26     1012.95     32.91 o
  -2   4   7      574.26      635.11     34.18 o
   0   4   7     2501.77     2451.56     72.94 o
   2   4   7     1401.12     1576.33     31.40 o
   4   4   7     1627.45     1650.85     83.58 o
   6   4   7     2065.25     1996.55     63.95 o
   8   4   7     1167.27     1077.67     43.41 o
  10   4   7      852.97      877.53     50.25 o
  12   4   7     2898.82     2864.16     57.95 o
  14   4   7       21.33        4.06     49.18 o
  16   4   7      751.56      779.17     53.67 o
  18   4   7      174.41      138.99     43.41 o
  20   4   7       13.01       44.05     51.96 o
  22   4   7       17.66       43.19     46.19 o
  24   4   7      162.37      153.95     60.30 o
  26   4   7       92.96      123.38     64.57 o
 -29   5   7      406.66      396.01     34.78 o
 -27   5   7      965.72      965.63     32.41 o
 -25   5   7     1342.01     1338.63     57.53 o
 -23   5   7      848.00      945.78     31.23 o
 -21   5   7     2987.26     3102.81    154.97 o
 -19   5   7      843.70      814.50     54.97 o
 -17   5   7     1501.99     1462.83     38.91 o
 -15   5   7       84.68      108.14     27.81 o
 -13   5   7     2140.17     2099.67     82.84 o
 -11   5   7      915.72      845.33     55.37 o
  -9   5   7     4415.70     4156.43     60.86 o
  -7   5   7     5807.73     5575.59    169.15 o
  -5   5   7     3815.95     3855.07     73.54 o
  -3   5   7     4593.25     4461.34     92.96 o
  -1   5   7     2292.57     2222.60     77.54 o
   1   5   7     7815.43     7816.20    122.52 o
   3   5   7     2731.66     2950.59     33.55 o
   5   5   7     9756.44     9381.37    436.81 o
   7   5   7      763.46      728.07     39.41 o
   9   5   7     5814.75     5990.32    114.52 o
  11   5   7        0.06       44.26     48.32 o
  13   5   7      704.66      776.18     42.12 o
  15   5   7      589.56      622.44     51.53 o
  17   5   7     1414.58     1449.29     58.59 o
  19   5   7      507.07      499.06     45.97 o
  21   5   7      861.92      944.46     49.39 o
  23   5   7      828.41      794.14     52.17 o
 -26   6   7       29.65       63.34     32.32 o
 -24   6   7        9.44       32.91     29.35 o
 -22   6   7      743.63      762.47     31.20 o
 -20   6   7      256.01      268.07     26.89 o
 -18   6   7      467.22      525.55     40.95 o
 -16   6   7      592.89      581.33     25.90 o
 -14   6   7     1286.28     1176.81     46.35 o
 -12   6   7      481.45      474.90     30.84 o
 -10   6   7       51.77       59.95     29.26 o
  -8   6   7     2021.38     1805.17     32.61 o
  -6   6   7     5354.72     5561.85    127.93 o
  -4   6   7      270.46      270.49     31.68 o
  -2   6   7       77.13       81.43     23.60 o
   0   6   7      346.77      300.96     27.09 o
   2   6   7      469.62      443.72     32.50 o
   4   6   7      164.93      225.87     36.05 o
   6   6   7     1242.33     1325.05     31.56 o
   8   6   7      500.69      536.81     39.19 o
  10   6   7       31.79       51.54     40.06 o
  12   6   7       12.37      -15.50     46.09 o
  14   6   7      271.93      224.51     51.32 o
  16   6   7      610.08      563.21     54.31 o
  18   6   7       86.29       21.38     55.17 o
  20   6   7       92.07      202.70     47.47 o
 -23   7   7      812.18      935.86     39.15 o
 -21   7   7     1018.77      969.56     89.93 o
 -19   7   7      209.26      132.64     33.27 o
 -17   7   7      810.31      764.63     54.48 o
 -15   7   7      178.15      165.23     30.56 o
 -13   7   7     3324.06     3150.48     38.66 o
 -11   7   7      650.47      644.05     30.78 o
  -9   7   7     1465.53     1428.49     39.70 o
  -7   7   7      191.44      163.57     31.38 o
  -5   7   7      723.79      757.19     25.63 o
  -3   7   7     1781.63     1824.60     50.02 o
  -1   7   7     4134.17     4222.81     84.27 o
   1   7   7      927.93      969.27     31.20 o
   3   7   7     1355.44     1405.73     30.31 o
   5   7   7     2023.38     2181.81     49.78 o
   7   7   7      258.51      274.65     26.58 o
   9   7   7     2556.44     2755.29     34.57 o
  11   7   7        8.22      -15.02     36.06 o
  13   7   7      769.30      808.62     47.76 o
  15   7   7      210.79      175.12     44.69 o
  17   7   7      966.76      949.16     59.44 o
 -18   8   7      483.53      458.08     99.60 o
 -16   8   7      119.27      116.07     32.65 o
 -14   8   7      429.23      410.68     38.89 o
 -12   8   7      324.93      330.40     33.86 o
 -10   8   7      438.07      394.21     24.30 o
  -8   8   7      133.69       84.90     27.19 o
  -6   8   7       19.07       74.85     28.24 o
  -4   8   7      984.86      995.51     30.41 o
  -2   8   7      205.25      211.03     27.70 o
   0   8   7     1457.84     1346.54     72.19 o
   2   8   7       95.58       72.56     28.06 o
   4   8   7     1478.09     1558.18     30.03 o
   6   8   7      215.27      229.73     26.96 o
   8   8   7      234.82      255.95     28.32 o
  10   8   7      352.76      308.01     31.13 o
  12   8   7      360.13      362.04     33.18 o
  14   8   7      130.74      107.45     41.90 o
 -11   9   7      104.05       77.87     28.81 o
  -9   9   7      360.19      403.62     35.91 o
  -7   9   7      203.82      198.21     34.33 o
  -5   9   7       84.38       82.35     31.13 o
  -3   9   7     1075.88     1064.16     43.74 o
  -1   9   7      373.61      332.78     32.05 o
   1   9   7      656.50      643.32     33.31 o
   3   9   7       29.36       49.78     29.34 o
   5   9   7     1115.34     1083.63     34.01 o
 -34   0   8       56.96       93.86     66.50 o
 -32   0   8     3038.41     2827.18    259.47 o
 -30   0   8      100.98      149.97     45.59 o
 -28   0   8     2527.87     2422.41    184.21 o
 -26   0   8       65.78       18.71     40.18 o
 -24   0   8     1346.71     1437.43     80.83 o
 -22   0   8     2080.44     2175.18    171.17 o
 -20   0   8      784.61      751.82     46.71 o
 -18   0   8     7088.72     6783.30    317.21 o
 -16   0   8     3530.15     3395.06     96.86 o
 -14   0   8     8656.94     8157.11     72.93 o
 -12   0   8        1.15        3.93     77.62 o
 -10   0   8    62708.52    63667.94    347.67 o
  -8   0   8     4278.49     4394.10     57.41 o
  -6   0   8     7157.00     6628.13    197.04 o
  -4   0   8     1659.72     1851.34     55.48 o
  -2   0   8     1840.16     1593.58     52.24 o
   0   0   8       47.54       36.49     43.82 o
   2   0   8    15139.14    14647.23    270.38 o
   4   0   8    49319.33    47315.91    211.90 o
   6   0   8      545.42      471.08     44.08 o
   8   0   8    19798.80    19029.97    464.85 o
  10   0   8      136.32      191.77     45.94 o
  12   0   8     8667.58     8067.21    255.84 o
  14   0   8     1388.96     1339.82     80.40 o
  16   0   8     1335.43     1335.33     85.32 o
  18   0   8     1134.02     1095.84     86.60 o
  20   0   8     8069.59     7892.65    119.31 o
  22   0   8     4089.59     3603.57    110.97 o
  24   0   8     3651.03     3431.22    113.11 o
  26   0   8     2015.55     1874.38    105.20 o
  28   0   8        2.73       76.76     84.25 o
 -33   1   8       24.03       33.48     31.41 o
 -31   1   8      184.60      150.84     32.79 o
 -29   1   8       90.27       49.23     28.81 o
 -27   1   8      423.61      430.42     30.00 o
 -25   1   8      204.63      177.87     30.27 o
 -23   1   8      789.39      743.12     48.92 o
 -21   1   8      711.95      650.50     33.51 o
 -19   1   8        2.73       -3.81     41.05 o
 -17   1   8     1772.01     1753.00     79.72 o
 -15   1   8     1686.57     1589.44     39.16 o
 -13   1   8     4861.93     4895.61     84.22 o
 -11   1   8        4.50       60.42     32.46 o
  -9   1   8     1388.37     1365.41     35.23 o
  -7   1   8     2077.91     2132.35     53.55 o
  -5   1   8     7712.30     8173.67    222.37 o
  -3   1   8     7505.40     7808.82    236.38 o
  -1   1   8     2869.76     2883.05     38.46 o
   1   1   8     9985.30    10720.70    120.25 o
   3   1   8      137.45      178.35     41.82 o
   5   1   8     1279.72     1343.56     38.38 o
   7   1   8     4853.90     4686.71     47.34 o
   9   1   8     2776.47     2826.05     44.59 o
  11   1   8      594.39      638.46     48.69 o
  13   1   8       33.19       44.44     41.50 o
  15   1   8      566.57      539.09     44.88 o
  17   1   8      850.81      741.00     50.17 o
  19   1   8      414.28      358.49     52.68 o
  21   1   8      467.56      402.80     59.45 o
  23   1   8      289.83      307.45     60.94 o
  25   1   8       12.80       51.19     59.69 o
  27   1   8      175.42      183.46     69.10 o
 -32   2   8     1548.89     1607.95     46.20 o
 -30   2   8      210.44      241.81     29.60 o
 -28   2   8     5602.48     5519.52    232.83 o
 -26   2   8      626.11      599.09     55.15 o
 -24   2   8     1187.91     1214.11     71.84 o
 -22   2   8     1291.67     1202.61     33.77 o
 -20   2   8     2169.13     2280.73     85.86 o
 -18   2   8     4667.23     4768.27    175.24 o
 -16   2   8     1187.68     1181.46     39.97 o
 -14   2   8    17857.77    17164.79    696.82 o
 -12   2   8      780.94      894.38     44.68 o
 -10   2   8    10663.43     9871.25    313.07 o
  -8   2   8      233.63      200.17     32.23 o
  -6   2   8     8863.98     8722.72    153.97 o
  -4   2   8     1155.96     1001.40     40.68 o
  -2   2   8     2230.85     2937.93     58.08 o
   0   2   8     5246.49     4758.04     50.00 o
   2   2   8    29225.16    28634.67    390.42 o
   4   2   8    23092.43    23262.87    662.08 o
   6   2   8     2834.07     2689.77    108.62 o
   8   2   8    15263.53    14458.53    316.35 o
  10   2   8      132.07      154.81     48.32 o
  12   2   8     1884.66     1731.54     54.52 o
  14   2   8      118.08      167.42     50.68 o
  16   2   8     1593.99     1619.50     63.29 o
  18   2   8      162.60      212.97     62.44 o
  20   2   8     1435.38     1498.90     62.44 o
  22   2   8     2332.49     2434.59     68.00 o
  24   2   8     1577.78     1522.64     66.71 o
  26   2   8      565.80      391.30     68.42 o
 -31   3   8      189.48      197.80     31.20 o
 -29   3   8       96.48       93.30     30.58 o
 -27   3   8      188.82      253.83     35.19 o
 -25   3   8       13.24       45.19     36.89 o
 -23   3   8      301.25      369.13     34.99 o
 -21   3   8       71.98      114.73     32.83 o
 -19   3   8       15.65      104.29     32.68 o
 -17   3   8      283.49      313.03     30.78 o
 -15   3   8      698.58      613.86     29.90 o
 -13   3   8     5209.31     4940.03    179.41 o
 -11   3   8      212.39      249.11     31.29 o
  -9   3   8     3691.68     3562.13     89.39 o
  -7   3   8     2562.54     2508.85     44.74 o
  -5   3   8      384.82      392.71     27.37 o
  -3   3   8     1496.86     1767.16     60.86 o
  -1   3   8        6.61       28.81     33.46 o
   1   3   8       22.21       29.61     34.01 o
   3   3   8       57.81       38.90     38.83 o
   5   3   8     2600.55     2607.14     40.52 o
   7   3   8      394.95      381.07     32.95 o
   9   3   8     7856.07     7987.37     71.63 o
  11   3   8     1723.76     1698.83     46.61 o
  13   3   8       35.86       71.84     49.82 o
  15   3   8       21.36       34.21     50.25 o
  17   3   8       60.92       67.35     41.27 o
  19   3   8       42.79        2.35     53.88 o
  21   3   8      200.21      221.52     57.30 o
  23   3   8      575.26      599.13     59.66 o
  25   3   8       68.09       74.62     60.94 o
 -30   4   8       10.15       20.87     30.69 o
 -28   4   8     1344.42     1502.53     94.96 o
 -26   4   8      789.95      929.87     54.84 o
 -24   4   8      424.00      388.41     31.09 o
 -22   4   8     1621.62     1659.28    106.08 o
 -20   4   8      303.86      324.38     29.41 o
 -18   4   8     7514.29     7297.74    349.74 o
 -16   4   8     3066.04     2898.07    109.19 o
 -14   4   8     6928.00     6948.09    259.96 o
 -12   4   8       95.80      105.24     26.16 o
 -10   4   8    13533.97    12768.12    445.60 o
  -8   4   8     2059.18     2338.18     92.32 o
  -6   4   8     4697.17     4547.30    135.34 o
  -4   4   8     4913.96     4890.70    131.07 o
  -2   4   8     1112.04     1016.30     51.36 o
   0   4   8     3575.04     3481.49     80.29 o
   2   4   8     7659.73     8058.25    157.00 o
   4   4   8    15942.44    16105.71    303.73 o
   6   4   8     8412.75     8656.66    234.68 o
   8   4   8     8639.43     8596.63     48.15 o
  10   4   8       41.83       26.94     38.49 o
  12   4   8     2435.10     2627.46     56.88 o
  14   4   8      318.32      295.29     51.10 o
  16   4   8      898.72      976.10     54.52 o
  18   4   8     3345.35     3379.05     55.17 o
  20   4   8     2263.79     2304.37     61.37 o
  22   4   8     1905.17     2005.24     65.22 o
  24   4   8     1306.61     1260.06     64.79 o
 -29   5   8      242.36      245.25     34.90 o
 -27   5   8      142.90      154.90     30.89 o
 -25   5   8        1.75        4.83     32.18 o
 -23   5   8      158.02      249.83     43.97 o
 -21   5   8     1137.56     1107.65     62.22 o
 -19   5   8      589.70      581.38     32.16 o
 -17   5   8     1432.75     1430.18     34.31 o
 -15   5   8      699.64      673.17     35.57 o
 -13   5   8      680.96      678.64     31.81 o
 -11   5   8      218.74      185.70     26.84 o
  -9   5   8      143.31      151.86     30.48 o
  -7   5   8      817.72      840.82     32.09 o
  -5   5   8      132.60      111.78     29.90 o
  -3   5   8     1354.91     1239.33     66.28 o
  -1   5   8      276.22      259.44     33.45 o
   1   5   8     4070.65     4113.72     67.55 o
   3   5   8      923.68      992.28     30.25 o
   5   5   8      526.13      513.00     33.05 o
   7   5   8     2061.33     2087.38     32.13 o
   9   5   8     4153.90     4029.72     53.88 o
  11   5   8       49.21       64.36     47.47 o
  13   5   8      277.05      272.20     40.20 o
  15   5   8     3050.57     3064.52     61.58 o
  17   5   8      278.11      261.29     53.88 o
  19   5   8      614.63      600.84     47.25 o
  21   5   8      616.62      670.34     50.68 o
  23   5   8        0.99       27.80     60.51 o
 -26   6   8        9.65        4.53     35.32 o
 -24   6   8      964.57      841.73     31.96 o
 -22   6   8     1805.80     1830.25    107.04 o
 -20   6   8       52.41       94.79     30.98 o
 -18   6   8     2524.29     2597.51    166.84 o
 -16   6   8      724.56      694.25     28.88 o
 -14   6   8     3007.54     2962.64     66.35 o
 -12   6   8     1582.73     1401.25     35.40 o
 -10   6   8     1603.47     1551.75     68.63 o
  -8   6   8      215.76      204.89     27.52 o
  -6   6   8      624.31      678.18     51.27 o
  -4   6   8      517.82      468.35     31.84 o
  -2   6   8      298.33      364.97     24.74 o
   0   6   8     8859.64     8823.66    177.83 o
   2   6   8     1666.89     1592.92     41.21 o
   4   6   8     5485.60     5572.05     97.43 o
   6   6   8     2321.77     2468.81     33.45 o
   8   6   8     2024.91     2272.50     63.26 o
  10   6   8     1109.96     1049.46     48.08 o
  12   6   8     1594.22     1654.35     55.59 o
  14   6   8      270.63      246.11     52.17 o
  16   6   8      214.01      214.89     54.74 o
  18   6   8      394.81      336.99     57.73 o
  20   6   8      660.68      747.53     59.02 o
 -23   7   8      508.48      426.28     37.36 o
 -21   7   8       51.12       11.74     45.67 o
 -19   7   8      750.43      686.34     32.08 o
 -17   7   8        5.26       -0.76     32.03 o
 -15   7   8      287.68      318.50     31.69 o
 -13   7   8      949.66      926.28     29.27 o
 -11   7   8      115.76      101.69     28.37 o
  -9   7   8     1728.24     1718.93     35.36 o
  -7   7   8      755.76      742.95     30.46 o
  -5   7   8     1424.90     1458.54     55.77 o
  -3   7   8     2476.21     2440.25     70.21 o
  -1   7   8      260.15      283.90     30.77 o
   1   7   8        0.03       28.89     29.60 o
   3   7   8      938.21      927.28     31.49 o
   5   7   8      758.28      757.10     31.17 o
   7   7   8        5.02       -5.67     28.44 o
   9   7   8     1579.25     1694.70     56.65 o
  11   7   8        3.70       43.80     32.28 o
  13   7   8       98.30      227.08     53.88 o
  15   7   8        2.58      -18.39     55.38 o
  17   7   8      303.92      290.16     48.11 o
 -18   8   8     1347.32     1244.84     55.98 o
 -16   8   8      139.75      136.31     33.17 o
 -14   8   8     1073.42      965.63     32.29 o
 -12   8   8       60.03       55.94     31.13 o
 -10   8   8     1023.73     1008.57     42.19 o
  -8   8   8      322.97      278.49     26.49 o
  -6   8   8      434.99      446.16     26.93 o
  -4   8   8      861.78      822.00     34.22 o
  -2   8   8      217.54      212.47     30.38 o
   0   8   8     3665.17     3787.27    103.76 o
   2   8   8     1142.49     1164.88     31.89 o
   4   8   8      864.23      869.15     29.48 o
   6   8   8     1417.60     1341.78     30.60 o
   8   8   8      836.39      869.74     32.33 o
  10   8   8      168.94      172.35     35.10 o
  12   8   8      579.13      531.04     36.31 o
  -9   9   8      499.72      479.29     36.91 o
  -7   9   8      114.91       90.34     34.94 o
  -5   9   8      130.50      124.06     29.93 o
  -3   9   8      308.37      354.38     33.28 o
  -1   9   8     1085.35      982.71     36.76 o
   1   9   8      661.53      649.22     27.68 o
   3   9   8      274.53      306.23     30.56 o
 -33   1   9     1324.31     1271.16     75.52 o
 -31   1   9       48.97       45.73     34.47 o
 -29   1   9     2852.33     2821.41     92.87 o
 -27   1   9      624.03      660.64     72.07 o
 -25   1   9     3473.05     3279.09     83.02 o
 -23   1   9      269.61      278.52     34.60 o
 -21   1   9     1492.02     1467.76     63.33 o
 -19   1   9     2261.46     2122.27     75.66 o
 -17   1   9     1115.69     1145.15     34.07 o
 -15   1   9    14541.94    14874.75    359.06 o
 -13   1   9      104.35      117.89     39.16 o
 -11   1   9    10735.33     9882.77    156.43 o
  -9   1   9        0.85      -24.28     31.27 o
  -7   1   9    12917.51    12147.64    321.19 o
  -5   1   9     3694.36     3704.74    103.02 o
  -3   1   9    12735.88    11665.27    160.64 o
  -1   1   9      297.69      200.74     30.22 o
   1   1   9      147.47      133.68     69.36 o
   3   1   9     9989.32     9253.91     74.47 o
   5   1   9      422.05      438.03     52.60 o
   7   1   9    14383.02    14327.63     85.30 o
   9   1   9      637.67      633.32     34.23 o
  11   1   9    19545.87    19309.24     76.73 o
  13   1   9      312.33      306.36     39.76 o
  15   1   9     8963.99     9068.29    142.27 o
  17   1   9      112.27      108.26     49.31 o
  19   1   9     3046.34     3009.25    108.28 o
  21   1   9      183.35      160.03     48.38 o
  23   1   9      315.73      362.54     56.51 o
  25   1   9     1385.69     1318.11     59.51 o
  27   1   9      357.20      329.92     66.22 o
 -32   2   9       10.82        5.69     30.08 o
 -30   2   9       38.02       26.77     32.19 o
 -28   2   9       47.19       57.62     30.29 o
 -26   2   9        4.76       12.70     34.20 o
 -24   2   9        5.65       66.13     50.46 o
 -22   2   9       17.38      -41.18     29.91 o
 -20   2   9      321.83      286.91     33.52 o
 -18   2   9       15.49       57.66     50.31 o
 -16   2   9       93.89      124.79     33.83 o
 -14   2   9      615.94      639.16     38.61 o
 -12   2   9        7.36       84.96     31.91 o
 -10   2   9      291.14      272.07     33.21 o
  -8   2   9     1545.34     1792.25     36.70 o
  -6   2   9     6061.55     6465.48    167.86 o
  -4   2   9     2160.10     2358.85     73.38 o
  -2   2   9     1836.85     1758.63     33.43 o
   0   2   9      929.55     1008.75     38.32 o
   2   2   9      166.52      155.77     37.17 o
   4   2   9      368.49      377.92     37.60 o
   6   2   9        1.33       17.84     35.02 o
   8   2   9      464.37      510.01     37.04 o
  10   2   9      116.92      145.39     35.58 o
  12   2   9        4.15       -2.20     37.42 o
  14   2   9       23.34       70.78     48.54 o
  16   2   9      309.19      329.29     53.46 o
  18   2   9       68.69      123.16     62.22 o
  20   2   9       88.97       63.72     56.45 o
  22   2   9        7.48       28.22     67.35 o
  24   2   9       49.56       55.17     62.22 o
  26   2   9       23.01        0.86     78.05 o
 -31   3   9       22.07       73.02     34.50 o
 -29   3   9     1908.80     1964.27     65.61 o
 -27   3   9      258.63      294.67     32.73 o
 -25   3   9      864.22      932.42     33.89 o
 -23   3   9      645.42      685.27     42.44 o
 -21   3   9     1530.32     1563.35    123.11 o
 -19   3   9     2071.85     2260.58    103.42 o
 -17   3   9      705.46      658.19     50.52 o
 -15   3   9    13250.27    12633.74    686.26 o
 -13   3   9      270.23      256.16     36.42 o
 -11   3   9    12713.54    12452.04    360.20 o
  -9   3   9       99.77      139.88     31.08 o
  -7   3   9    18163.88    17670.71    435.08 o
  -5   3   9      162.63      164.35     31.33 o
  -3   3   9     8053.88     7473.54    170.49 o
  -1   3   9     3312.54     3251.50     42.62 o
   1   3   9     9273.55     9003.26    273.92 o
   3   3   9     4293.93     4171.39     59.90 o
   5   3   9     4943.53     5074.93    141.98 o
   7   3   9     7181.28     6983.26    388.84 o
   9   3   9     2248.66     2266.27     46.72 o
  11   3   9     7830.47     7725.77     54.14 o
  13   3   9       48.65       49.18     49.18 o
  15   3   9     6465.35     6987.96     72.49 o
  17   3   9       24.45       32.29     50.68 o
  19   3   9     1321.35     1435.18     60.51 o
  21   3   9      341.40      344.04     57.30 o
  23   3   9      579.39      615.17     62.22 o
  25   3   9      902.59      900.84     76.12 o
 -30   4   9       49.27       44.84     35.90 o
 -28   4   9      239.49      243.01     33.96 o
 -26   4   9       70.38       81.48     31.59 o
 -24   4   9        7.00       51.39     29.29 o
 -22   4   9      246.31      259.67     30.24 o
 -20   4   9     1175.96     1146.00     67.59 o
 -18   4   9      720.58      708.85     44.74 o
 -16   4   9      143.50      143.05     29.84 o
 -14   4   9       25.39       57.44     29.55 o
 -12   4   9      100.50       73.44     26.40 o
 -10   4   9      170.81      195.99     34.04 o
  -8   4   9      191.86      251.70     25.25 o
  -6   4   9       77.36       91.42     27.40 o
  -4   4   9        4.94        5.63     31.76 o
  -2   4   9     1623.91     1725.86     53.04 o
   0   4   9       14.65      -11.66     36.22 o
   2   4   9     2071.19     2141.15     32.04 o
   4   4   9      313.42      344.06     29.08 o
   6   4   9       30.73        7.98     35.34 o
   8   4   9     1996.73     2067.17     40.24 o
  10   4   9       27.46       16.64     44.15 o
  12   4   9     1415.94     1409.31     54.31 o
  14   4   9      477.43      546.10     52.17 o
  16   4   9      668.49      676.11     53.46 o
  18   4   9      250.77      187.10     52.60 o
  20   4   9      406.10      462.29     57.09 o
  22   4   9        0.03        5.13     57.52 o
  24   4   9      239.67      295.72     50.46 o
 -27   5   9      564.37      575.57     31.95 o
 -25   5   9     1260.53     1403.08     75.05 o
 -23   5   9      442.61      472.20     32.75 o
 -21   5   9      996.43     1034.92     52.97 o
 -19   5   9     2076.03     2195.98     90.06 o
 -17   5   9      834.59      809.62     32.90 o
 -15   5   9     5754.03     5574.01    216.44 o
 -13   5   9      978.18     1055.29     67.33 o
 -11   5   9     1608.17     1554.59     71.29 o
  -9   5   9      133.87      146.50     33.12 o
  -7   5   9     1919.90     1923.99     51.96 o
  -5   5   9     2604.70     2462.12     38.22 o
  -3   5   9     2774.85     2712.66     41.14 o
  -1   5   9     1268.39     1371.07     36.24 o
   1   5   9      216.47      237.32     27.65 o
   3   5   9     7204.61     7268.09    144.75 o
   5   5   9     1165.44     1235.55     37.77 o
   7   5   9     8337.56     8858.76    115.57 o
   9   5   9     1122.17     1047.98     34.13 o
  11   5   9     2186.95     2296.68     40.92 o
  13   5   9      153.16      148.18     41.05 o
  15   5   9     1860.20     2103.59     59.87 o
  17   5   9      238.47      233.71     54.95 o
  19   5   9     1082.58     1208.10     50.03 o
  21   5   9      326.00      333.14     59.87 o
 -26   6   9       74.78       89.58     32.12 o
 -24   6   9       97.93      122.25     30.70 o
 -22   6   9      159.20      178.27     31.04 o
 -20   6   9      460.81      476.23     27.60 o
 -18   6   9      228.29      257.62     30.45 o
 -16   6   9     1783.67     1779.38     70.95 o
 -14   6   9      107.79       74.23     29.62 o
 -12   6   9       86.55       49.06     29.71 o
 -10   6   9     1570.59     1539.85     43.52 o
  -8   6   9        8.99        4.37     29.10 o
  -6   6   9     1133.06     1064.42     33.67 o
  -4   6   9      303.25      325.12     33.09 o
  -2   6   9     2203.06     2214.74     49.81 o
   0   6   9     1435.26     1416.95     43.79 o
   2   6   9       91.39      104.72     29.71 o
   4   6   9      222.26      232.40     34.66 o
   6   6   9      939.40     1038.49     31.51 o
   8   6   9      185.29      188.39     34.35 o
  10   6   9       56.40       47.69     38.49 o
  12   6   9      339.53      299.15     38.70 o
  14   6   9      168.17      289.30     53.88 o
  16   6   9      151.77      142.41     54.74 o
  18   6   9        6.69       42.55     56.24 o
 -21   7   9      511.34      529.12     31.85 o
 -19   7   9      525.06      499.48     34.35 o
 -17   7   9      323.76      301.95     34.13 o
 -15   7   9     2367.15     2178.84     71.12 o
 -13   7   9      754.68      749.83     44.56 o
 -11   7   9     2565.52     2408.97     51.16 o
  -9   7   9      188.81      170.25     30.14 o
  -7   7   9     1180.23     1166.23     32.61 o
  -5   7   9       17.45       51.72     25.03 o
  -3   7   9     1256.72     1274.42     62.23 o
  -1   7   9      796.39      845.48     47.53 o
   1   7   9     2375.29     2491.50     52.96 o
   3   7   9      924.02      832.84     42.99 o
   5   7   9     2619.41     2687.46     70.99 o
   7   7   9     1041.71     1110.33     30.37 o
   9   7   9      913.13      906.53     31.52 o
  11   7   9      565.44      543.10     36.95 o
  13   7   9        3.05      -15.41     35.54 o
  15   7   9      687.69      784.28     42.74 o
 -16   8   9      483.62      414.62     36.88 o
 -14   8   9      247.40      229.13     31.28 o
 -12   8   9      126.92      152.16     32.04 o
 -10   8   9      313.08      336.10     55.19 o
  -8   8   9       16.38       11.94     24.07 o
  -6   8   9       67.79       37.52     25.79 o
  -4   8   9       29.46       28.07     30.53 o
  -2   8   9      800.30      816.31     35.92 o
   0   8   9       15.01       -6.66     30.86 o
   2   8   9     1893.69     1890.40     33.66 o
   4   8   9        2.90        8.42     28.72 o
   6   8   9      416.29      444.86     33.60 o
   8   8   9      514.00      498.01     35.92 o
  10   8   9      351.79      375.17     38.19 o
  -5   9   9      342.04      426.02     47.04 o
  -3   9   9      501.67      437.77     38.22 o
  -1   9   9      153.10      147.79     30.28 o
 -32   0  10        1.38       65.86     37.29 o
 -30   0  10     1380.70     1349.68     70.99 o
 -28   0  10      381.48      385.51     41.86 o
 -26   0  10     1563.28     1414.33     64.79 o
 -24   0  10     1456.95     1211.13    169.35 o
 -22   0  10       42.87      -41.22     50.57 o
 -20   0  10     3526.73     3660.97    172.56 o
 -18   0  10     8107.29     7747.94    109.58 o
 -16   0  10     9176.87     9224.67    172.34 o
 -14   0  10     1728.96     1680.84    118.67 o
 -12   0  10    24998.37    24386.25     90.89 o
 -10   0  10       19.88       10.01     48.82 o
  -8   0  10       99.19       26.76     49.89 o
  -6   0  10      388.82      476.90     49.53 o
  -4   0  10    21233.88    20434.69   1058.43 o
  -2   0  10    12966.07    13318.57    723.04 o
   0   0  10    20366.33    18936.06    798.63 o
   2   0  10     5642.14     4885.82    156.30 o
   4   0  10     7572.04     6556.25    102.21 o
   6   0  10      723.87      639.19     44.90 o
   8   0  10      168.10      163.42     44.55 o
  10   0  10     9563.44     9810.91     79.09 o
  12   0  10      878.57      834.66     51.84 o
  14   0  10     4798.34     4716.68     83.93 o
  16   0  10      257.98      234.09     54.28 o
  18   0  10     9512.83     9692.01    581.92 o
  20   0  10     1437.31     1394.30     67.25 o
  22   0  10     2354.33     2540.58    125.41 o
  24   0  10      410.00      387.67     67.40 o
  26   0  10       14.18       30.44     65.00 o
 -33   1  10      101.79      145.84     31.81 o
 -31   1  10        0.50      -28.12     28.02 o
 -29   1  10       81.45       73.25     29.60 o
 -27   1  10       94.04      106.39     31.70 o
 -25   1  10       15.46       47.32     32.02 o
 -23   1  10      201.02      182.95     48.39 o
 -21   1  10       49.03      103.49     34.02 o
 -19   1  10      467.52      426.30     38.75 o
 -17   1  10      145.76      164.42     34.55 o
 -15   1  10     2770.69     2783.46     91.35 o
 -13   1  10       10.97       74.61     38.15 o
 -11   1  10     1011.63      963.96     39.29 o
  -9   1  10      165.63      212.01     32.60 o
  -7   1  10     3165.25     3110.48     79.66 o
  -5   1  10     1299.65     1306.67     51.48 o
  -3   1  10     1808.63     2003.51     51.95 o
  -1   1  10     4485.35     4768.60     87.00 o
   1   1  10      265.09      284.73     31.79 o
   3   1  10       18.77       30.74     40.15 o
   5   1  10       65.50       41.42     51.60 o
   7   1  10      757.74      770.27     35.41 o
   9   1  10     1196.29     1248.82     36.95 o
  11   1  10      718.74      688.06     37.69 o
  13   1  10     1140.05     1107.08     41.12 o
  15   1  10     1144.21     1142.69     42.34 o
  17   1  10      939.75      834.83     45.06 o
  19   1  10      573.00      563.85     42.99 o
  21   1  10      811.74      788.15     73.13 o
  23   1  10        5.30       33.14     75.05 o
  25   1  10       30.49      -17.96     82.96 o
 -32   2  10       26.94       32.03     30.30 o
 -30   2  10     2490.21     2369.80     73.76 o
 -28   2  10        8.95       27.61     28.49 o
 -26   2  10      938.70      983.74     59.98 o
 -24   2  10     1413.67     1352.06     79.84 o
 -22   2  10     1643.89     1737.12     61.18 o
 -20   2  10     1772.03     1924.20     82.43 o
 -18   2  10     3088.45     3020.29    154.68 o
 -16   2  10    17784.24    17344.39    703.55 o
 -14   2  10     3720.21     3569.44    134.13 o
 -12   2  10    10183.14    10058.06    328.19 o
 -10   2  10      467.10      515.50     50.18 o
  -8   2  10     5934.97     5781.57    131.78 o
  -6   2  10      111.54       89.03     34.07 o
  -4   2  10     3797.28     3595.19    108.91 o
  -2   2  10    18197.12    17902.48    461.00 o
   0   2  10    22275.64    20220.03    287.72 o
   2   2  10     7638.85     7102.99    111.38 o
   4   2  10     5727.02     5618.14    130.57 o
   6   2  10     9270.52     9040.59    332.82 o
   8   2  10      979.74      885.59     44.58 o
  10   2  10     1803.69     1888.71     42.98 o
  12   2  10      238.02      226.79     36.25 o
  14   2  10    13032.03    13263.11    140.59 o
  16   2  10       64.11       31.55     40.90 o
  18   2  10     6265.54     6145.50     85.10 o
  20   2  10      250.21      298.71     67.14 o
  22   2  10     1394.97     1275.46     63.51 o
  24   2  10        6.02      -30.36     72.06 o
 -31   3  10        7.09       31.31     30.64 o
 -29   3  10      501.37      573.99     31.96 o
 -27   3  10      101.47       72.13     30.79 o
 -25   3  10      299.70      412.43     32.10 o
 -23   3  10      592.25      545.28     31.69 o
 -21   3  10        6.51       53.63     30.01 o
 -19   3  10       55.74      133.15     30.72 o
 -17   3  10       61.61      160.51     29.80 o
 -15   3  10     1454.57     1398.76     81.08 o
 -13   3  10       81.02       71.80     29.47 o
 -11   3  10     8968.14     8896.03    261.75 o
  -9   3  10     2630.22     2658.30     84.02 o
  -7   3  10     1687.56     1747.47     33.86 o
  -5   3  10        4.13       47.08     41.46 o
  -3   3  10     3319.82     3542.58     68.70 o
  -1   3  10     1491.62     1545.54     46.47 o
   1   3  10     2609.15     2718.98    104.58 o
   3   3  10     1084.13     1139.30     43.08 o
   5   3  10        4.38       32.63     40.52 o
   7   3  10      983.78      995.95     37.93 o
   9   3  10      870.63      962.73     79.86 o
  11   3  10     1460.94     1396.06     65.96 o
  13   3  10      114.78      132.20     37.77 o
  15   3  10      571.57      647.09     39.36 o
  17   3  10      415.92      418.67     54.52 o
  19   3  10      634.50      591.86     56.45 o
  21   3  10       82.01      145.40     58.59 o
  23   3  10       32.25       54.95     59.02 o
 -30   4  10      953.68      897.11     38.61 o
 -28   4  10        0.68       34.39     30.51 o
 -26   4  10      249.70      314.63     49.32 o
 -24   4  10      156.51      208.69     32.22 o
 -22   4  10       48.23       37.25     47.10 o
 -20   4  10     3891.92     3706.26    224.53 o
 -18   4  10     3022.68     3094.71    108.30 o
 -16   4  10     2672.41     2849.08    110.18 o
 -14   4  10      425.91      409.76     28.13 o
 -12   4  10     7595.70     7452.20    184.84 o
 -10   4  10      893.28      852.90     46.73 o
  -8   4  10     2997.91     3032.23    105.80 o
  -6   4  10     1669.92     1730.55     70.49 o
  -4   4  10     5688.83     5513.01     65.37 o
  -2   4  10     2586.54     2506.40     56.91 o
   0   4  10     5652.33     5830.51    113.84 o
   2   4  10     4313.50     4413.14    187.14 o
   4   4  10     8002.01     8115.43    189.15 o
   6   4  10     1398.69     1419.15     35.80 o
   8   4  10      229.48      258.09     31.87 o
  10   4  10     3484.69     3727.00    190.94 o
  12   4  10     1853.24     1952.48     41.63 o
  14   4  10     3392.63     3723.44    213.29 o
  16   4  10      929.77      891.86     54.31 o
  18   4  10     3481.35     3484.89     66.93 o
  20   4  10      220.20      236.70     56.66 o
  22   4  10      884.57      946.17     53.03 o
 -27   5  10        0.58        7.75     31.95 o
 -25   5  10        9.88       27.22     32.98 o
 -23   5  10      958.02      910.87     33.95 o
 -21   5  10      392.30      323.25     28.26 o
 -19   5  10      635.70      597.60     31.42 o
 -17   5  10      917.61      869.52     28.11 o
 -15   5  10        7.46        0.82     25.80 o
 -13   5  10      305.65      312.23     25.70 o
 -11   5  10      442.28      425.13     26.83 o
  -9   5  10       29.51       56.14     28.42 o
  -7   5  10      635.58      679.65     44.27 o
  -5   5  10     1482.32     1339.92     37.97 o
  -3   5  10       26.20       67.81     33.81 o
  -1   5  10     4780.66     4940.42     65.22 o
   1   5  10     2241.15     2395.83     89.38 o
   3   5  10      198.54      218.77     33.81 o
   5   5  10      624.99      689.91     48.21 o
   7   5  10      431.63      433.40     32.96 o
   9   5  10       13.18       -5.93     31.31 o
  11   5  10        1.59       78.69     36.54 o
  13   5  10     1522.55     1679.85     36.06 o
  15   5  10      321.30      366.45     40.55 o
  17   5  10     1268.19     1160.85     49.18 o
  19   5  10      417.38      422.73     59.23 o
 -24   6  10     1016.30      951.75     35.84 o
 -22   6  10      851.15      810.57     48.57 o
 -20   6  10      954.15      825.65     30.74 o
 -18   6  10      875.93      920.23     36.66 o
 -16   6  10     1340.63     1316.43     53.73 o
 -14   6  10     3328.72     3224.47     63.36 o
 -12   6  10     4703.37     4614.42     74.67 o
 -10   6  10      191.68      217.33     33.82 o
  -8   6  10     1079.62     1040.80     34.36 o
  -6   6  10      216.95      220.96     32.83 o
  -4   6  10     1766.10     1718.65     35.74 o
  -2   6  10     2914.48     2964.45     64.26 o
   0   6  10     2497.20     2561.48     58.27 o
   2   6  10      340.50      373.69     33.20 o
   4   6  10      539.52      595.16     33.03 o
   6   6  10      644.44      661.93     52.05 o
   8   6  10     2222.60     2242.81     77.08 o
  10   6  10     2618.35     2710.43     66.82 o
  12   6  10       60.10      102.24     49.61 o
  14   6  10      647.45      688.93     44.69 o
  16   6  10       96.07      100.95     33.63 o
  18   6  10     1199.87     1279.45    108.84 o
 -21   7  10      148.86      178.83     33.01 o
 -19   7  10       79.57       81.85     32.41 o
 -17   7  10      181.32      257.62     31.89 o
 -15   7  10      799.03      699.27     32.07 o
 -13   7  10      920.01      878.09     65.95 o
 -11   7  10     2246.14     2103.72     54.96 o
  -9   7  10      473.13      463.80     31.93 o
  -7   7  10      838.76      801.52     35.32 o
  -5   7  10      325.68      261.00     30.33 o
  -3   7  10      916.80      792.35     50.61 o
  -1   7  10       59.84       61.41     37.94 o
   1   7  10     1922.84     2061.62     73.52 o
   3   7  10      292.08      272.35     35.25 o
   5   7  10      355.19      447.29     30.34 o
   7   7  10      831.42      994.52     39.64 o
   9   7  10      878.57      874.63     38.06 o
  11   7  10      187.46      191.61     35.59 o
  13   7  10       22.23       32.96     36.53 o
 -16   8  10      130.38      154.01     51.67 o
 -14   8  10      273.21      297.57     41.14 o
 -12   8  10     1051.01     1038.83     71.33 o
 -10   8  10      119.06       92.44     36.86 o
  -8   8  10      881.24      751.69     33.55 o
  -6   8  10       74.32       87.99     27.03 o
  -4   8  10      369.57      407.20     29.54 o
  -2   8  10      552.79      607.13     32.41 o
   0   8  10      326.09      249.32     36.25 o
   2   8  10      384.97      404.99     33.57 o
   4   8  10      999.90      917.00     39.57 o
   6   8  10      184.77      210.21     34.95 o
   8   8  10      504.90      470.82     34.45 o
 -31   1  11     1182.66     1201.71     39.16 o
 -29   1  11        1.81       58.41     33.07 o
 -27   1  11     4470.53     4106.11    140.70 o
 -25   1  11      189.02      182.84     32.60 o
 -23   1  11     1915.85     1880.46     64.44 o
 -21   1  11     1676.46     1599.28     56.02 o
 -19   1  11     1910.96     1900.76     64.20 o
 -17   1  11     7403.66     7203.40    142.52 o
 -15   1  11     2029.87     1980.67     75.98 o
 -13   1  11     8248.88     8222.90    164.65 o
 -11   1  11     4047.43     4026.24     65.55 o
  -9   1  11    16254.34    15477.40    360.01 o
  -7   1  11      154.93      205.98     44.37 o
  -5   1  11    18749.47    18465.00    222.27 o
  -3   1  11     1099.23     1167.98     33.64 o
  -1   1  11     8873.55     8485.35    104.94 o
   1   1  11     6497.19     6448.29    160.55 o
   3   1  11     8369.40     8112.32    118.37 o
   5   1  11     2306.59     2136.77     60.38 o
   7   1  11     2607.08     2416.90     39.81 o
   9   1  11     1645.51     1677.46     40.15 o
  11   1  11     2144.16     2061.00     40.33 o
  13   1  11    10154.84     9977.54    224.93 o
  15   1  11        2.43       -1.56     44.44 o
  17   1  11     4505.96     4553.82    215.85 o
  19   1  11      116.95      145.93     47.39 o
  21   1  11     1290.93     1278.20    102.31 o
  23   1  11      240.28      207.68     53.72 o
 -32   2  11        1.61      -27.22     36.84 o
 -30   2  11      148.85      214.03     31.04 o
 -28   2  11      134.99      175.67     30.43 o
 -26   2  11        8.70       37.77     29.25 o
 -24   2  11        0.70        3.29     31.10 o
 -22   2  11      236.71      243.27     37.93 o
 -20   2  11      358.74      404.66     38.21 o
 -18   2  11      210.48      204.55     30.90 o
 -16   2  11       26.92       59.17     36.25 o
 -14   2  11      216.03      171.74     32.10 o
 -12   2  11     1127.01     1169.13     41.08 o
 -10   2  11      189.88      210.55     31.97 o
  -8   2  11     2118.98     2164.89     39.72 o
  -6   2  11      278.68      224.26     32.50 o
  -4   2  11     1213.08     1248.79     35.53 o
  -2   2  11       83.10       73.76     30.50 o
   0   2  11     2288.82     2364.47     42.90 o
   2   2  11      827.29      860.23     43.49 o
   4   2  11       49.85       63.32     41.78 o
   6   2  11        7.26        1.30     32.25 o
   8   2  11      770.33      811.33     38.28 o
  10   2  11      114.27      128.86     35.79 o
  12   2  11        5.85        6.97     37.66 o
  14   2  11      320.51      312.23     41.66 o
  16   2  11      358.31      371.06     41.72 o
  18   2  11       78.83       63.54     41.19 o
  20   2  11       34.81       59.21     41.37 o
  22   2  11       81.93      100.86     47.96 o
  24   2  11      137.97      124.12     53.75 o
 -31   3  11      829.61      801.81     64.43 o
 -29   3  11       31.98       51.52     31.79 o
 -27   3  11     2526.82     2486.42    106.85 o
 -25   3  11       27.60       18.14     31.24 o
 -23   3  11     1473.78     1527.00    105.92 o
 -21   3  11      178.86      195.22     31.97 o
 -19   3  11      260.58      258.30     30.39 o
 -17   3  11     4629.52     4671.40    267.46 o
 -15   3  11     1587.25     1532.97    124.44 o
 -13   3  11     3569.49     3379.52    155.98 o
 -11   3  11      952.33      898.70     48.45 o
  -9   3  11    12736.69    12789.47    369.63 o
  -7   3  11      245.41      215.86     29.83 o
  -5   3  11    11581.79    11745.25    361.01 o
  -3   3  11      501.05      569.19     32.53 o
  -1   3  11     6258.15     6048.55    116.65 o
   1   3  11     4813.67     4891.35    123.81 o
   3   3  11     4844.56     4878.56     91.51 o
   5   3  11     3194.50     3264.43    102.31 o
   7   3  11     4130.11     4014.37     43.24 o
   9   3  11      937.93      932.47     49.07 o
  11   3  11     1235.93     1203.81     40.28 o
  13   3  11     8810.80     9031.60     57.59 o
  15   3  11      192.23      210.21     38.64 o
  17   3  11     3714.53     3829.70     68.96 o
  19   3  11        8.82       29.29     44.03 o
  21   3  11     1242.60     1163.53     97.18 o
  23   3  11      119.17      123.72     44.17 o
 -28   4  11       27.84       24.99     50.34 o
 -26   4  11      770.38      866.51     32.95 o
 -24   4  11      279.47      394.58     51.35 o
 -22   4  11      437.58      498.32     32.56 o
 -20   4  11      262.12      208.56     29.18 o
 -18   4  11      139.86      144.85     30.88 o
 -16   4  11       56.05      131.84     28.26 o
 -14   4  11     1208.79     1123.96     37.22 o
 -12   4  11      506.78      499.42     27.69 o
 -10   4  11      440.54      451.08     28.55 o
  -8   4  11      442.20      418.17     29.87 o
  -6   4  11      991.73      995.94     46.45 o
  -4   4  11      163.39      137.58     46.55 o
  -2   4  11      603.73      490.61     39.30 o
   0   4  11      942.85      920.84     37.77 o
   2   4  11      225.90      239.83     39.53 o
   4   4  11      133.98      134.78     30.17 o
   6   4  11      429.59      453.26     33.78 o
   8   4  11      284.96      363.62     36.96 o
  10   4  11      217.55      233.83     37.20 o
  12   4  11        2.53       70.77     42.66 o
  14   4  11      627.96      617.14     38.54 o
  16   4  11      481.60      440.17     40.41 o
  18   4  11      269.98      285.46     36.99 o
  20   4  11      269.36      252.44     43.58 o
 -27   5  11     1124.73     1168.26     55.24 o
 -25   5  11       35.25       72.02     30.01 o
 -23   5  11      589.72      613.14     48.52 o
 -21   5  11     1426.00     1449.79     56.40 o
 -19   5  11      724.98      801.69     31.79 o
 -17   5  11     2533.09     2473.25     73.39 o
 -15   5  11     1093.91     1103.41     56.14 o
 -13   5  11     3375.05     3258.83     94.36 o
 -11   5  11     1143.05     1174.70     35.58 o
  -9   5  11     4268.48     4223.15     89.11 o
  -7   5  11       35.82       72.97     31.34 o
  -5   5  11     4719.35     4595.80     59.09 o
  -3   5  11       20.39       22.97     31.46 o
  -1   5  11     1594.47     1614.45     40.33 o
   1   5  11     1903.39     1864.66     47.50 o
   3   5  11      403.28      389.64     45.02 o
   5   5  11     1688.14     1873.17     81.63 o
   7   5  11      118.14      127.18     29.01 o
   9   5  11     2322.35     2424.44     42.13 o
  11   5  11      504.74      513.81     40.41 o
  13   5  11     3196.04     3395.42    223.87 o
  15   5  11       51.26       42.82     39.51 o
  17   5  11     1336.15     1490.68    153.20 o
  19   5  11      129.98       75.60     37.62 o
 -24   6  11      101.66       88.13     33.65 o
 -22   6  11      247.51      277.36     34.42 o
 -20   6  11       32.82       48.86     30.30 o
 -18   6  11      367.16      405.10     34.75 o
 -16   6  11        6.44       16.61     29.21 o
 -14   6  11      364.24      372.72     26.80 o
 -12   6  11     1387.78     1263.61     34.56 o
 -10   6  11      817.39      784.81     35.68 o
  -8   6  11      695.99      650.77     32.61 o
  -6   6  11        7.84        4.26     33.94 o
  -4   6  11     2385.54     2461.50     80.33 o
  -2   6  11     1202.16     1228.20     57.35 o
   0   6  11     1264.07     1241.11     28.69 o
   2   6  11       97.87       94.64     31.72 o
   4   6  11      820.04      793.59     36.68 o
   6   6  11       50.74       74.91     31.12 o
   8   6  11      478.87      477.33     35.28 o
  10   6  11      125.88      173.62     34.67 o
  12   6  11      583.18      610.79     66.50 o
  14   6  11        4.26        6.76     36.04 o
  16   6  11        2.99      -11.90     37.00 o
 -19   7  11       37.91       46.01     36.12 o
 -17   7  11      768.42      768.11     40.63 o
 -15   7  11      712.89      668.84     30.77 o
 -13   7  11      787.60      704.10     47.72 o
 -11   7  11       57.41       29.41     30.71 o
  -9   7  11     2670.28     2584.79     81.67 o
  -7   7  11      433.20      402.84     32.76 o
  -5   7  11     2142.66     2110.81     36.76 o
  -3   7  11       41.78       79.80     25.50 o
  -1   7  11     1095.09     1230.60     65.03 o
   1   7  11      384.53      424.04     35.82 o
   3   7  11      835.00      907.91     31.85 o
   5   7  11      402.32      429.52     34.18 o
   7   7  11     1233.00     1253.65     70.71 o
   9   7  11      337.87      354.45     53.14 o
  11   7  11      157.42      234.81     52.81 o
 -14   8  11      461.63      376.27     38.25 o
 -12   8  11      128.60       74.73     33.28 o
 -10   8  11      305.12      245.04     36.00 o
  -8   8  11       38.59       53.19     30.28 o
  -6   8  11      126.45      108.64     27.56 o
  -4   8  11       67.08       73.37     29.70 o
  -2   8  11        5.46       30.08     30.95 o
   0   8  11      555.82      470.37     32.34 o
   2   8  11        2.28       -8.68     30.96 o
   4   8  11      659.12      657.79     32.25 o
   6   8  11        0.11        0.42     32.83 o
 -32   0  12      235.24      250.39     39.28 o
 -30   0  12       41.35       54.55     42.22 o
 -28   0  12     1664.79     1679.06     95.90 o
 -26   0  12       25.73       99.02     51.42 o
 -24   0  12     4082.49     3544.73     55.69 o
 -22   0  12     1799.10     1739.53     46.10 o
 -20   0  12     6867.03     6910.25    133.43 o
 -18   0  12      627.37      559.50     45.72 o
 -16   0  12     1802.54     1677.22     53.31 o
 -14   0  12     1384.30     1447.63     50.50 o
 -12   0  12       95.25      116.14     53.38 o
 -10   0  12       38.27       10.19     66.50 o
  -8   0  12        1.76       21.99     43.63 o
  -6   0  12    40393.17    40280.48   2144.33 o
  -4   0  12        3.78       36.65     46.95 o
  -2   0  12    38086.43    38735.68   2523.22 o
   0   0  12     2097.38     2175.82    207.62 o
   2   0  12    10067.36     9853.25    427.86 o
   4   0  12      840.45      740.47     80.40 o
   6   0  12      998.86     1006.83     49.93 o
   8   0  12       78.06      115.08     49.87 o
  10   0  12     1344.36     1403.13     70.78 o
  12   0  12      712.20      744.48     54.58 o
  14   0  12      934.37      805.63     56.54 o
  16   0  12    10689.49     9994.83    298.82 o
  18   0  12       47.53       15.81     60.56 o
  20   0  12     1599.31     1549.70    143.48 o
  22   0  12       77.59      119.54     77.75 o
 -31   1  12        0.47       26.41     31.73 o
 -29   1  12      164.54      104.94     31.53 o
 -27   1  12       56.74       91.07     30.09 o
 -25   1  12       88.10       91.64     34.28 o
 -23   1  12      250.47      356.76     31.52 o
 -21   1  12       44.63      -13.68     30.01 o
 -19   1  12      330.22      333.68     37.47 o
 -17   1  12      781.92      714.57     36.42 o
 -15   1  12      274.12      295.01     45.34 o
 -13   1  12      509.21      463.87     39.90 o
 -11   1  12      159.18      158.38     32.37 o
  -9   1  12     1508.39     1578.81     37.58 o
  -7   1  12     1940.30     1981.95     49.07 o
  -5   1  12      202.18      212.44     30.37 o
  -3   1  12      855.27      851.03     42.50 o
  -1   1  12      682.96      664.81     33.16 o
   1   1  12       57.75       39.45     32.66 o
   3   1  12        7.03       18.22     40.27 o
   5   1  12      947.69      959.10     56.65 o
   7   1  12       59.22       68.20     30.46 o
   9   1  12      114.93      161.93     33.80 o
  11   1  12      128.97      147.15     35.67 o
  13   1  12      367.31      390.95     44.63 o
  15   1  12      809.48      796.60     49.30 o
  17   1  12       79.18       88.00     46.70 o
  19   1  12      180.02      191.22     52.39 o
  21   1  12       54.24       60.37     53.64 o
  23   1  12       30.93       12.73     57.77 o
 -30   2  12        5.03       83.12     33.73 o
 -28   2  12      406.57      461.15     31.33 o
 -26   2  12      295.22      370.44     35.74 o
 -24   2  12    10628.15    10513.39    351.34 o
 -22   2  12      797.14      819.47     32.65 o
 -20   2  12     7789.00     7701.38    391.37 o
 -18   2  12     1168.22     1198.78     65.31 o
 -16   2  12     1493.37     1493.42     70.64 o
 -14   2  12     1090.33     1112.91     59.53 o
 -12   2  12     1244.52     1167.57     72.13 o
 -10   2  12     6824.50     6812.40    284.46 o
  -8   2  12     1588.13     1484.85     71.88 o
  -6   2  12    10819.28    11024.67    296.94 o
  -4   2  12      551.08      593.84     76.29 o
  -2   2  12    40464.52    40998.60    613.37 o
   0   2  12      470.61      414.36     42.62 o
   2   2  12     3207.62     3041.28     48.76 o
   4   2  12     2256.94     2157.81     49.06 o
   6   2  12      208.61      150.09     32.67 o
   8   2  12       61.66       83.71     34.72 o
  10   2  12     1038.83     1134.32     40.58 o
  12   2  12     5612.70     5875.21    224.73 o
  14   2  12       40.86       48.39     40.04 o
  16   2  12     9349.86     9749.79    317.63 o
  18   2  12      246.15      209.93     43.98 o
  20   2  12     3652.82     3637.40    152.88 o
  22   2  12      111.68       89.07     52.07 o
 -29   3  12       20.60       57.71     31.34 o
 -27   3  12      522.63      562.07     37.85 o
 -25   3  12       95.24       86.81     31.47 o
 -23   3  12      132.77      195.24     29.60 o
 -21   3  12      166.00      140.31     29.77 o
 -19   3  12      609.08      694.40     31.21 o
 -17   3  12       91.08      105.14     29.63 o
 -15   3  12       54.74       85.11     30.60 o
 -13   3  12     1858.17     1700.56    113.98 o
 -11   3  12     1167.22     1083.53     57.07 o
  -9   3  12      143.99      138.82     30.00 o
  -7   3  12      139.35      138.54     28.14 o
  -5   3  12      738.94      720.78     30.16 o
  -3   3  12      423.67      428.16     32.19 o
  -1   3  12      761.45      713.08     36.34 o
   1   3  12     1126.47     1145.83     42.20 o
   3   3  12     1113.11     1095.61     39.64 o
   5   3  12      130.33      126.43     35.96 o
   7   3  12        3.39       36.65     48.00 o
   9   3  12       10.38       42.54     36.23 o
  11   3  12      185.99      163.07     37.14 o
  13   3  12       10.87      -38.55     37.84 o
  15   3  12       35.57       58.83     38.17 o
  17   3  12      712.27      741.82     42.78 o
  19   3  12       39.55       84.81     41.35 o
  21   3  12       35.73       43.19     47.02 o
 -28   4  12      452.52      451.25     36.78 o
 -26   4  12       30.99        3.77     31.53 o
 -24   4  12     2111.06     2111.24    128.33 o
 -22   4  12      579.32      621.73     47.68 o
 -20   4  12     2273.17     2298.02    163.29 o
 -18   4  12      540.68      629.09     33.83 o
 -16   4  12       77.21       62.24     29.94 o
 -14   4  12      502.86      462.28     50.12 o
 -12   4  12     1540.91     1487.00     44.75 o
 -10   4  12     1507.70     1428.31     42.35 o
  -8   4  12      271.19      268.54     28.78 o
  -6   4  12     7153.75     6952.37    229.16 o
  -4   4  12      116.89      177.88     48.18 o
  -2   4  12     9358.11     8972.52    150.96 o
   0   4  12      313.93      365.51     39.16 o
   2   4  12     2912.28     2963.95     65.10 o
   4   4  12      176.09      187.73     34.15 o
   6   4  12       45.94       68.24     36.56 o
   8   4  12      509.86      571.50     38.38 o
  10   4  12     1818.44     1964.45     51.96 o
  12   4  12     2545.18     2780.35    121.56 o
  14   4  12       27.85       28.71     41.91 o
  16   4  12     3928.54     4151.30    144.01 o
  18   4  12      102.48      168.29     42.37 o
  20   4  12      655.74      610.01     45.25 o
 -25   5  12      154.66      138.24     49.57 o
 -23   5  12      244.94      295.21     30.95 o
 -21   5  12      450.28      464.65     34.15 o
 -19   5  12      415.70      391.49     27.11 o
 -17   5  12      208.28      234.15     32.62 o
 -15   5  12      450.71      416.65     33.02 o
 -13   5  12      398.29      390.27     28.47 o
 -11   5  12     1967.54     1930.93     70.37 o
  -9   5  12      451.90      415.73     35.89 o
  -7   5  12     1750.56     1730.32     38.44 o
  -5   5  12      545.06      618.43     61.15 o
  -3   5  12     1828.61     1815.97     37.87 o
  -1   5  12      722.38      650.90     35.23 o
   1   5  12      248.05      263.10     28.04 o
   3   5  12      886.46      909.21     32.17 o
   5   5  12       10.58       36.24     31.31 o
   7   5  12      142.01      210.26     33.63 o
   9   5  12     2065.49     1979.36     90.45 o
  11   5  12     1286.26     1425.98     92.59 o
  13   5  12        3.64       -1.07     38.68 o
  15   5  12      441.32      485.28     41.85 o
  17   5  12       11.99       17.81     63.61 o
 -22   6  12      174.67      133.06     34.28 o
 -20   6  12      780.05      823.04     67.34 o
 -18   6  12      802.44      794.77     57.93 o
 -16   6  12      808.43      768.07     49.35 o
 -14   6  12     1609.12     1610.75     36.42 o
 -12   6  12      282.95      316.37     34.92 o
 -10   6  12     2684.98     2594.84     72.35 o
  -8   6  12      748.74      707.53     45.41 o
  -6   6  12     4633.55     4684.73     42.03 o
  -4   6  12      174.70      183.67     32.65 o
  -2   6  12     5404.01     5591.91    128.52 o
   0   6  12        3.22       26.59     27.55 o
   2   6  12      671.95      748.68     51.48 o
   4   6  12      259.16      300.24     36.24 o
   6   6  12      986.67      978.93     32.90 o
   8   6  12     1935.28     1980.96    124.66 o
  10   6  12       53.20       41.32     32.14 o
  12   6  12     1181.25     1193.88     38.41 o
  14   6  12      420.13      444.04     34.11 o
 -19   7  12      380.47      453.17     35.60 o
 -17   7  12        6.85       19.27     32.82 o
 -15   7  12      584.56      558.26     39.62 o
 -13   7  12      114.24       69.17     34.36 o
 -11   7  12      195.36      148.88     32.79 o
  -9   7  12       80.15       66.70     31.65 o
  -7   7  12      750.82      664.75     36.91 o
  -5   7  12       31.50       33.56     35.68 o
  -3   7  12       17.55       13.70     26.33 o
  -1   7  12      599.78      495.02     31.30 o
   1   7  12      273.60      340.86     42.59 o
   3   7  12      544.29      502.19     34.32 o
   5   7  12      166.67      154.02     30.14 o
   7   7  12      782.64      813.71     38.23 o
   9   7  12       10.36       48.11     40.42 o
 -10   8  12      409.65      393.09     33.12 o
  -8   8  12       26.46        9.18     26.86 o
  -6   8  12      505.31      568.27     38.71 o
  -4   8  12       15.12       23.22     27.25 o
  -2   8  12      446.48      406.65     46.88 o
   0   8  12        9.86       22.39     34.31 o
   2   8  12      151.98      167.10     35.04 o
 -31   1  13       22.93       22.69     28.70 o
 -29   1  13      880.82      817.31     45.77 o
 -27   1  13       61.68       94.89     31.22 o
 -25   1  13     2998.99     2776.33     77.90 o
 -23   1  13      537.22      601.38     34.57 o
 -21   1  13     5617.42     5361.32    152.18 o
 -19   1  13     1319.87     1361.03     35.71 o
 -17   1  13     6031.01     6070.53     89.72 o
 -15   1  13      849.41      877.13     43.58 o
 -13   1  13       30.06       59.79     32.10 o
 -11   1  13       83.11      137.79     33.60 o
  -9   1  13     1359.29     1411.26     49.68 o
  -7   1  13    14394.59    13851.67    401.40 o
  -5   1  13        7.48       57.10     48.36 o
  -3   1  13    15415.18    15535.00    257.06 o
  -1   1  13      614.91      593.90     33.64 o
   1   1  13    10862.66    10894.11    375.22 o
   3   1  13       75.09       67.60     40.36 o
   5   1  13     2908.92     2706.44     69.46 o
   7   1  13      870.30      829.71     34.41 o
   9   1  13      151.02      153.18     36.52 o
  11   1  13     1361.88     1412.92     42.68 o
  13   1  13      820.63      852.64     51.57 o
  15   1  13     3158.97     3159.82     94.30 o
  17   1  13       44.62       45.11     49.88 o
  19   1  13     2152.00     2137.32    102.42 o
  21   1  13       96.12       86.75     60.17 o
 -30   2  13      124.74      147.98     41.05 o
 -28   2  13       20.36       15.23     33.86 o
 -26   2  13        3.34        6.17     32.67 o
 -24   2  13      152.08      147.62     31.44 o
 -22   2  13      306.77      201.73     33.69 o
 -20   2  13      229.00      229.20     30.79 o
 -18   2  13        0.35       -2.31     42.14 o
 -16   2  13      300.20      282.12     30.21 o
 -14   2  13     1542.01     1580.29     85.52 o
 -12   2  13        1.84       67.51     29.09 o
 -10   2  13       47.56       84.61     29.19 o
  -8   2  13      130.55      120.35     32.42 o
  -6   2  13        1.42        9.12     28.89 o
  -4   2  13       15.39       35.00     33.04 o
  -2   2  13      122.11      141.49     29.02 o
   0   2  13      284.33      313.71     41.17 o
   2   2  13       53.95       89.68     36.09 o
   4   2  13      181.90      195.48     50.10 o
   6   2  13      479.77      474.96     32.70 o
   8   2  13      143.88      127.71     37.33 o
  10   2  13       32.75      -18.69     39.52 o
  12   2  13      112.35      138.91     37.59 o
  14   2  13        6.58      -36.17     42.71 o
  16   2  13        9.34       24.09     46.18 o
  18   2  13       68.20       69.76     43.19 o
  20   2  13      175.58      144.31     51.41 o
 -29   3  13      538.38      550.56     30.32 o
 -27   3  13      119.13      135.95     39.07 o
 -25   3  13     2691.42     2719.37    128.08 o
 -23   3  13      156.19      120.55     42.87 o
 -21   3  13     4991.17     4899.29    317.08 o
 -19   3  13      355.16      350.32     30.94 o
 -17   3  13     3264.17     3258.55    233.51 o
 -15   3  13      216.83      310.05     48.21 o
 -13   3  13       51.70       78.30     31.82 o
 -11   3  13      499.71      544.93     32.78 o
  -9   3  13     2484.80     2417.46    118.47 o
  -7   3  13     5512.69     5517.08    168.88 o
  -5   3  13      333.64      363.34     34.89 o
  -3   3  13     7394.83     7182.32    156.13 o
  -1   3  13      427.39      432.40     39.29 o
   1   3  13     6003.74     6004.58     65.31 o
   3   3  13      340.89      314.46     36.26 o
   5   3  13     2406.50     2462.52     38.86 o
   7   3  13      413.73      443.61     64.57 o
   9   3  13      327.96      310.85     36.78 o
  11   3  13     1478.53     1630.33     42.13 o
  13   3  13      887.48      871.16     40.18 o
  15   3  13     1964.29     2142.90     86.49 o
  17   3  13        0.47       22.95     43.03 o
  19   3  13     1833.19     1888.61    124.45 o
 -28   4  13        7.47       57.82     34.48 o
 -26   4  13       66.30       83.09     32.25 o
 -24   4  13      371.82      475.98     33.73 o
 -22   4  13      117.00      134.64     35.62 o
 -20   4  13      554.05      540.73     50.61 o
 -18   4  13        2.53       48.33     30.48 o
 -16   4  13       14.60       58.10     30.30 o
 -14   4  13      117.31      149.73     28.16 o
 -12   4  13      751.07      839.86     40.62 o
 -10   4  13       53.36       76.54     27.22 o
  -8   4  13      378.31      354.09     29.73 o
  -6   4  13       62.22       45.80     26.77 o
  -4   4  13      155.90      190.23     35.09 o
  -2   4  13       37.35       33.94     33.84 o
   0   4  13       21.05       28.54     33.39 o
   2   4  13      149.88      158.40     35.44 o
   4   4  13        5.32       57.07     35.93 o
   6   4  13      482.06      466.62     37.66 o
   8   4  13      146.87       90.41     36.74 o
  10   4  13      346.00      353.14     33.02 o
  12   4  13        5.60       34.38     41.91 o
  14   4  13        1.94       15.20     35.33 o
  16   4  13       21.98       83.83     41.42 o
  18   4  13       45.86       45.33     42.70 o
 -25   5  13      541.55      515.04     33.19 o
 -23   5  13      246.51      285.06     33.01 o
 -21   5  13     1076.08     1134.42     33.83 o
 -19   5  13     1756.70     1688.10     70.43 o
 -17   5  13     1035.59     1101.09     67.34 o
 -15   5  13     1470.05     1574.81    105.37 o
 -13   5  13      417.88      428.42     47.53 o
 -11   5  13     1049.15     1021.19     47.74 o
  -9   5  13      473.16      403.88     33.44 o
  -7   5  13     3972.46     3793.41    132.66 o
  -5   5  13      280.74      282.47     35.18 o
  -3   5  13     3644.08     3602.45     51.65 o
  -1   5  13      682.64      620.41     35.48 o
   1   5  13     3356.53     3329.63     73.35 o
   3   5  13      415.91      441.95     34.89 o
   5   5  13      336.63      324.43     31.54 o
   7   5  13      824.57      896.48     63.61 o
   9   5  13      266.56      242.43     32.42 o
  11   5  13     1578.61     1658.41     93.87 o
  13   5  13      456.97      442.60     37.20 o
  15   5  13     1112.97     1213.70     44.66 o
 -22   6  13       71.96      109.04     29.81 o
 -20   6  13      566.47      568.50     34.33 o
 -18   6  13       49.79       83.71     29.06 o
 -16   6  13       46.51       29.15     42.96 o
 -14   6  13      136.36      149.62     39.83 o
 -12   6  13      637.50      531.15     37.27 o
 -10   6  13        9.98       68.52     33.35 o
  -8   6  13       83.44       65.43     32.30 o
  -6   6  13      640.43      639.92     33.95 o
  -4   6  13      339.28      354.83     33.48 o
  -2   6  13      321.40      361.96     34.49 o
   0   6  13        8.62      -13.29     36.60 o
   2   6  13      554.74      567.48     46.47 o
   4   6  13        5.16       41.04     30.00 o
   6   6  13      305.63      301.32     36.14 o
   8   6  13       13.73       17.12     35.01 o
  10   6  13     1060.24     1059.93     38.84 o
  12   6  13       14.71       59.00     35.32 o
 -17   7  13      347.25      312.90     41.29 o
 -15   7  13      191.76      238.87     35.13 o
 -13   7  13       53.85       78.07     45.71 o
 -11   7  13      641.89      711.67     37.75 o
  -9   7  13      567.28      550.95     35.87 o
  -7   7  13      812.42      769.48     37.29 o
  -5   7  13       69.56       99.86     35.61 o
  -3   7  13     1438.61     1390.02     31.07 o
  -1   7  13      103.10      100.06     30.22 o
   1   7  13     1235.05     1163.30     35.00 o
   3   7  13      468.48      431.47     38.60 o
   5   7  13     1074.14     1106.13     38.83 o
   7   7  13      179.62      248.49     77.62 o
 -30   0  14      432.24      358.56     43.56 o
 -28   0  14      134.05       84.22     42.48 o
 -26   0  14     1340.61     1264.86     43.01 o
 -24   0  14      374.05      368.79     49.86 o
 -22   0  14     5332.53     5335.19    141.87 o
 -20   0  14        5.49        1.35    106.59 o
 -18   0  14     1347.68     1300.01     46.61 o
 -16   0  14     3254.63     3428.14     57.93 o
 -14   0  14       16.23       28.93     70.99 o
 -12   0  14     2818.94     3049.36    115.57 o
 -10   0  14       53.68       30.22     95.79 o
  -8   0  14     3927.81     3799.38    235.10 o
  -6   0  14      304.35      281.41     44.89 o
  -4   0  14    15868.12    15395.29   1179.13 o
  -2   0  14       23.53       50.00     44.33 o
   0   0  14     3978.62     3878.33    302.88 o
   2   0  14       13.64      -17.32     71.84 o
   4   0  14      801.72      767.41     83.18 o
   6   0  14     3417.09     3325.98     56.11 o
   8   0  14     1159.24     1074.81     49.56 o
  10   0  14      617.48      540.05     52.63 o
  12   0  14     1723.68     1750.79     65.86 o
  14   0  14     5527.22     5439.25     84.97 o
  16   0  14      562.95      559.44     68.73 o
  18   0  14      483.30      499.25     82.36 o
  20   0  14        0.14       12.74     94.64 o
 -29   1  14       30.64       67.24     29.62 o
 -27   1  14       17.87       32.86     28.87 o
 -25   1  14        4.38       -0.14     30.83 o
 -23   1  14       66.41       64.30     34.23 o
 -21   1  14        1.99       14.53     32.27 o
 -19   1  14       21.47       37.38     32.04 o
 -17   1  14      975.74      988.49     33.29 o
 -15   1  14       42.69       64.74     32.20 o
 -13   1  14       33.01       69.91     28.81 o
 -11   1  14     3544.24     3474.94     93.82 o
  -9   1  14      147.61      134.99     29.20 o
  -7   1  14        5.57      -42.14     30.28 o
  -5   1  14       69.25       92.73     34.23 o
  -3   1  14        5.30       78.38     32.52 o
  -1   1  14      405.98      453.25     33.69 o
   1   1  14      553.02      583.08     40.42 o
   3   1  14      561.21      535.58     54.33 o
   5   1  14        9.81       -8.93     52.81 o
   7   1  14       77.51       94.41     33.61 o
   9   1  14      103.29       94.39     35.93 o
  11   1  14      415.31      365.63     41.65 o
  13   1  14       58.08       53.64     46.05 o
  15   1  14       54.56       64.55     47.70 o
  17   1  14        6.48        3.04     51.62 o
  19   1  14        7.06       39.16     58.77 o
 -30   2  14      322.95      432.79     43.52 o
 -28   2  14        5.07       18.12     29.76 o
 -26   2  14     2006.95     2020.24     69.60 o
 -24   2  14        0.23      -60.05     46.02 o
 -22   2  14     7161.57     7096.28    391.28 o
 -20   2  14      705.14      749.87     31.02 o
 -18   2  14     6174.28     6022.40    253.51 o
 -16   2  14      505.37      587.75     32.44 o
 -14   2  14      259.13      309.53     43.39 o
 -12   2  14     1801.80     1761.22     47.87 o
 -10   2  14      629.34      610.06     34.82 o
  -8   2  14     5553.27     5436.41    203.91 o
  -6   2  14     2180.25     2158.14     73.11 o
  -4   2  14    18229.28    18207.36    370.75 o
  -2   2  14      354.67      374.97     32.53 o
   0   2  14     5147.43     5142.80    111.92 o
   2   2  14     1006.97      965.90     43.67 o
   4   2  14     1877.45     1788.03     61.69 o
   6   2  14      458.30      462.76     32.81 o
   8   2  14     1345.86     1342.23     61.15 o
  10   2  14     3828.19     3797.28    190.41 o
  12   2  14      755.57      849.41     47.64 o
  14   2  14     3189.57     3335.48    178.65 o
  16   2  14       33.95       24.53     49.14 o
  18   2  14     1547.10     1551.26     71.84 o
 -27   3  14       34.16       51.90     47.74 o
 -25   3  14        0.73       38.73     29.79 o
 -23   3  14      311.94      318.55     47.47 o
 -21   3  14     1560.80     1499.02    130.71 o
 -19   3  14      203.48      171.35     30.36 o
 -17   3  14       69.00       77.69     45.55 o
 -15   3  14       12.00       64.48     31.47 o
 -13   3  14       15.70       52.42     30.50 o
 -11   3  14      421.58      433.57     28.87 o
  -9   3  14       28.04      -14.59     27.92 o
  -7   3  14      823.16      802.90     32.59 o
  -5   3  14        1.23       -8.15     28.67 o
  -3   3  14     1155.73     1068.56     36.83 o
  -1   3  14     1536.43     1497.53     42.05 o
   1   3  14     2431.84     2343.17     41.30 o
   3   3  14       99.74      114.01     36.20 o
   5   3  14        3.00      -17.03     35.98 o
   7   3  14        6.54       38.04     36.65 o
   9   3  14      683.25      679.09     40.22 o
  11   3  14        5.02      -13.59     37.78 o
  13   3  14       19.11       17.17     40.00 o
  15   3  14      641.77      617.44     42.41 o
  17   3  14       64.63       55.12     42.77 o
 -26   4  14     1216.88     1192.69     37.41 o
 -24   4  14       15.82       19.17     32.89 o
 -22   4  14     2559.72     2678.62    179.74 o
 -20   4  14       60.29       77.35     28.78 o
 -18   4  14      782.47      717.34     40.48 o
 -16   4  14      828.61      794.55     40.12 o
 -14   4  14      589.52      629.09     40.89 o
 -12   4  14      233.24      282.06     29.81 o
 -10   4  14       54.30       82.33     27.35 o
  -8   4  14     1062.85     1049.42     29.00 o
  -6   4  14      537.97      674.23     38.27 o
  -4   4  14     5688.58     5485.44     47.36 o
  -2   4  14      262.30      242.42     37.30 o
   0   4  14     2772.52     2682.35     44.24 o
   2   4  14      261.27      358.57     43.29 o
   4   4  14      332.75      379.80     34.24 o
   6   4  14      374.45      409.45     37.59 o
   8   4  14     1827.61     1912.94     40.64 o
  10   4  14      921.86     1022.35     41.01 o
  12   4  14      156.67      242.47     39.81 o
  14   4  14     1185.88     1232.15     82.86 o
  16   4  14      597.14      635.94     78.69 o
 -23   5  14        6.35       -2.30     38.32 o
 -21   5  14      215.65      214.75     32.43 o
 -19   5  14       83.59      122.42     28.43 o
 -17   5  14      446.90      456.47     31.74 o
 -15   5  14      698.68      651.07     28.51 o
 -13   5  14       44.44       52.08     27.46 o
 -11   5  14       61.19       68.93     30.95 o
  -9   5  14       99.90       87.54     32.57 o
  -7   5  14      114.42      123.88     32.55 o
  -5   5  14       33.69       62.02     34.54 o
  -3   5  14     1833.01     1698.68     38.56 o
  -1   5  14       84.92       62.72     36.88 o
   1   5  14      432.62      453.06     31.15 o
   3   5  14        2.80       18.56     34.71 o
   5   5  14       37.09       37.17     31.42 o
   7   5  14     1868.74     1969.61     69.71 o
   9   5  14      667.87      725.25     44.37 o
  11   5  14      146.60      160.13     51.21 o
  13   5  14      218.76      228.32     43.73 o
 -20   6  14        7.40       82.85     30.48 o
 -18   6  14     1209.34     1097.37     85.49 o
 -16   6  14      987.90     1024.30     73.24 o
 -14   6  14      104.83      121.50     34.47 o
 -12   6  14      523.61      512.13     34.89 o
 -10   6  14      419.10      430.95     36.84 o
  -8   6  14     2111.90     1966.86     45.64 o
  -6   6  14       40.46       48.44     36.58 o
  -4   6  14     3173.92     3218.59     41.87 o
  -2   6  14      243.16      201.24     34.31 o
   0   6  14     1780.34     1737.87     47.26 o
   2   6  14      281.81      289.02     30.47 o
   4   6  14     2152.60     2164.12     61.79 o
   6   6  14     1373.40     1416.75     84.78 o
   8   6  14      348.78      279.30     41.87 o
  10   6  14      529.79      589.59     41.35 o
 -15   7  14        3.40       42.87     55.97 o
 -13   7  14       85.16      114.45     34.69 o
 -11   7  14      197.65      192.39     38.09 o
  -9   7  14      541.56      504.24     34.88 o
  -7   7  14       73.40       60.63     34.01 o
  -5   7  14       29.67       50.64     34.77 o
  -3   7  14      577.62      550.20     29.88 o
  -1   7  14        2.61       72.87     31.27 o
   1   7  14      171.67      198.85     31.38 o
   3   7  14       25.85        3.48     35.69 o
   5   7  14      172.50      166.28     33.87 o
 -29   1  15      152.27      176.20     31.07 o
 -27   1  15      385.99      415.68     35.09 o
 -25   1  15        0.80      -27.37     31.18 o
 -23   1  15     2273.39     2323.19     39.57 o
 -21   1  15      531.24      580.01     36.65 o
 -19   1  15     3806.67     3895.75    117.18 o
 -17   1  15      435.60      493.01     50.06 o
 -15   1  15     4383.02     4429.47    112.95 o
 -13   1  15     3866.31     3988.03     93.42 o
 -11   1  15      446.33      452.68     44.81 o
  -9   1  15      167.71      176.35     30.08 o
  -7   1  15      274.46      264.38     33.11 o
  -5   1  15     3055.24     3124.94    116.04 o
  -3   1  15      352.32      391.30     55.34 o
  -1   1  15     8368.02     8288.46    232.08 o
   1   1  15      120.98       84.21     40.91 o
   3   1  15     5891.61     5464.71    157.80 o
   5   1  15      992.10      904.77     63.87 o
   7   1  15     2721.79     2622.76     40.57 o
   9   1  15     2739.95     2689.43     43.80 o
  11   1  15     1430.45     1500.30     45.58 o
  13   1  15      736.74      739.40     52.51 o
  15   1  15      242.08      242.55     49.36 o
  17   1  15     1061.63      981.91     61.80 o
 -28   2  15        7.31      -17.87     30.03 o
 -26   2  15      145.64      152.76     30.52 o
 -24   2  15       49.87       78.85     33.31 o
 -22   2  15       15.34      103.88     31.86 o
 -20   2  15       19.56       34.71     61.79 o
 -18   2  15      726.33      808.98     52.71 o
 -16   2  15       10.84       90.49     30.65 o
 -14   2  15       32.29      123.82     34.66 o
 -12   2  15      107.80      111.39     31.43 o
 -10   2  15      429.89      491.01     31.17 o
  -8   2  15        0.10        3.59     31.23 o
  -6   2  15      304.38      360.01     32.47 o
  -4   2  15     1257.22     1230.91     52.69 o
  -2   2  15      348.03      334.82     28.55 o
   0   2  15      357.55      331.70     38.19 o
   2   2  15      153.53      143.59     41.31 o
   4   2  15      433.07      438.70     52.16 o
   6   2  15      455.53      436.73     33.81 o
   8   2  15        0.75       41.98     38.22 o
  10   2  15       31.33       26.37     41.79 o
  12   2  15      157.48      162.32     43.31 o
  14   2  15        1.97      -16.51     47.98 o
  16   2  15       18.29       37.13     46.49 o
  18   2  15       62.76       67.82     52.05 o
 -27   3  15      352.06      500.31     35.33 o
 -25   3  15       26.81      102.42     30.41 o
 -23   3  15     2065.05     2115.03    109.68 o
 -21   3  15      397.28      370.79     31.63 o
 -19   3  15     3870.22     3761.41    252.46 o
 -17   3  15      125.71      137.90     29.57 o
 -15   3  15     3256.79     3475.33    188.79 o
 -13   3  15     2078.33     2201.85    100.33 o
 -11   3  15      205.60      216.02     40.77 o
  -9   3  15      973.78     1019.66     30.74 o
  -7   3  15      803.10      780.86     37.56 o
  -5   3  15     2928.60     2998.46    114.81 o
  -3   3  15       22.33       71.78     36.77 o
  -1   3  15     5558.96     5501.82     56.56 o
   1   3  15       23.28       52.49     39.11 o
   3   3  15     4794.98     4822.26     59.15 o
   5   3  15      387.21      377.97     38.81 o
   7   3  15     3214.22     3288.09     65.11 o
   9   3  15      937.11      889.56     85.32 o
  11   3  15     1274.49     1354.52     47.17 o
  13   3  15      332.88      344.88     44.53 o
  15   3  15      257.57      296.30     46.11 o
 -24   4  15       24.43       49.00     29.31 o
 -22   4  15       75.49       88.25     30.46 o
 -20   4  15        4.84       23.53     41.73 o
 -18   4  15      285.84      292.07     37.74 o
 -16   4  15        4.63        7.73     29.37 o
 -14   4  15        4.80       14.55     30.18 o
 -12   4  15      116.25      104.63     48.36 o
 -10   4  15       34.30       38.50     35.89 o
  -8   4  15      347.75      411.86     38.30 o
  -6   4  15        6.98      -15.71     38.66 o
  -4   4  15      230.48      235.16     35.79 o
  -2   4  15        3.16       11.02     36.74 o
   0   4  15      472.94      415.23     35.62 o
   2   4  15       62.99      100.60     42.09 o
   4   4  15      362.69      399.81     34.85 o
   6   4  15      265.42      258.78     33.05 o
   8   4  15       88.15      128.39     73.34 o
  10   4  15        1.33      -28.48     32.42 o
  12   4  15       15.65       33.37     41.04 o
  14   4  15      270.23      264.08     55.06 o
 -23   5  15     1187.33     1232.97     43.29 o
 -21   5  15        6.59       30.32     30.13 o
 -19   5  15     1190.40     1267.40     71.76 o
 -17   5  15      269.56      208.13     31.36 o
 -15   5  15      964.43     1005.68     30.81 o
 -13   5  15     1273.96     1332.98     88.61 o
 -11   5  15      235.25      228.87     28.22 o
  -9   5  15      761.79      819.61     34.97 o
  -7   5  15      197.51      226.20     33.26 o
  -5   5  15     1259.01     1306.87     39.37 o
  -3   5  15       23.71       86.87     36.40 o
  -1   5  15     3983.66     3836.68     60.09 o
   1   5  15       11.64        5.71     26.77 o
   3   5  15     1228.07     1251.32     33.10 o
   5   5  15      252.49      278.44     35.14 o
   7   5  15      835.42      839.06     78.37 o
   9   5  15      849.10      841.71     36.34 o
  11   5  15      376.08      383.84     81.47 o
 -18   6  15      322.33      320.23     32.76 o
 -16   6  15        0.51       -8.88     28.33 o
 -14   6  15      650.43      583.56     36.09 o
 -12   6  15      196.14      192.67     34.61 o
 -10   6  15      224.01      216.89     34.96 o
  -8   6  15      125.74      121.69     33.23 o
  -6   6  15      122.87      151.94     36.30 o
  -4   6  15      565.09      518.81     43.68 o
  -2   6  15       63.44       39.27     35.66 o
   0   6  15      754.67      771.26     31.30 o
   2   6  15      229.50      194.08     46.13 o
   4   6  15      216.19      221.15     36.19 o
   6   6  15       81.18       55.05     36.31 o
   8   6  15      562.78      643.71     94.08 o
 -11   7  15      270.33      230.46     35.75 o
  -9   7  15      320.26      321.39     35.54 o
  -7   7  15      113.24      149.74     40.00 o
  -5   7  15      435.48      503.98     67.48 o
  -3   7  15      179.99      165.76     29.28 o
  -1   7  15      772.17      746.63     58.50 o
 -28   0  16      494.69      542.36     62.44 o
 -26   0  16       47.39       61.90     42.12 o
 -24   0  16     1188.10     1034.74     67.03 o
 -22   0  16       20.81       63.06     52.28 o
 -20   0  16     1275.48     1316.65     48.30 o
 -18   0  16      752.19      862.08     48.04 o
 -16   0  16     2466.92     2525.56     88.42 o
 -14   0  16     1162.11     1212.97     72.17 o
 -12   0  16     6542.46     6510.42    179.40 o
 -10   0  16     2280.61     2375.65    100.18 o
  -8   0  16     2163.51     2090.75     51.11 o
  -6   0  16      122.23      144.20     45.25 o
  -4   0  16      106.42      143.76     74.52 o
  -2   0  16       60.10       99.21     43.98 o
   0   0  16      131.57      118.61     46.36 o
   2   0  16     3554.43     3300.36     93.44 o
   4   0  16     1360.78     1188.00     79.54 o
   6   0  16     5089.50     4898.64    144.76 o
   8   0  16      290.07      309.40     52.65 o
  10   0  16     3332.28     3182.62     72.26 o
  12   0  16     1156.64      979.33     62.27 o
  14   0  16      723.98      688.32     74.65 o
  16   0  16       10.99       24.94     83.54 o
 -27   1  16       16.13       64.52     31.49 o
 -25   1  16        2.20       72.22     30.04 o
 -23   1  16       39.82      -10.62     30.07 o
 -21   1  16        5.65      -12.76     31.71 o
 -19   1  16        4.40       36.50     29.81 o
 -17   1  16      330.54      374.45     42.29 o
 -15   1  16       24.18       58.87     38.79 o
 -13   1  16        1.23       17.16     30.60 o
 -11   1  16     1716.17     1695.71     60.61 o
  -9   1  16        0.43       38.42     29.37 o
  -7   1  16       25.05       31.33     37.31 o
  -5   1  16      253.39      256.41     39.69 o
  -3   1  16      101.20      108.11     31.56 o
  -1   1  16      126.54      158.84     30.93 o
   1   1  16     1329.02     1268.88     51.37 o
   3   1  16       41.94      148.45     56.78 o
   5   1  16      167.89      176.92     62.42 o
   7   1  16      175.74      187.49     37.34 o
   9   1  16      420.90      385.36     40.00 o
  11   1  16      195.91      171.27     43.55 o
  13   1  16        1.45       -5.16     53.47 o
  15   1  16        0.11       15.69     52.51 o
 -26   2  16      224.74      245.83     31.18 o
 -24   2  16      704.53      731.05     34.65 o
 -22   2  16       18.60      -17.65     33.07 o
 -20   2  16     1246.12     1365.56     32.25 o
 -18   2  16     1023.21     1011.53     52.22 o
 -16   2  16     6474.00     6435.17    161.30 o
 -14   2  16     2867.49     2751.75     96.08 o
 -12   2  16     2953.84     3092.87    155.64 o
 -10   2  16     4940.31     5130.90    156.75 o
  -8   2  16     2747.75     2725.45     78.07 o
  -6   2  16     5207.30     5151.52    153.79 o
  -4   2  16     1404.25     1407.12     67.65 o
  -2   2  16     1117.78     1198.46     42.25 o
   0   2  16      476.78      495.75     40.44 o
   2   2  16     5554.21     5129.88    154.11 o
   4   2  16      453.40      451.77     53.52 o
   6   2  16    10861.31    10684.21    141.66 o
   8   2  16     1242.92     1159.25     45.41 o
  10   2  16     3081.68     3121.22     56.56 o
  12   2  16      640.84      589.83     43.42 o
  14   2  16      674.06      594.87     51.52 o
  16   2  16      212.85      198.23     51.91 o
 -25   3  16        9.43       57.24     80.58 o
 -23   3  16      370.24      362.35     34.14 o
 -21   3  16       20.99      -24.07     29.60 o
 -19   3  16       81.59      115.52     30.47 o
 -17   3  16        5.84       36.27     30.61 o
 -15   3  16      185.72      195.53     31.53 o
 -13   3  16      718.28      636.49     53.30 o
 -11   3  16       22.41       44.40     30.47 o
  -9   3  16      621.41      671.71     31.23 o
  -7   3  16      405.11      413.49     27.77 o
  -5   3  16      118.24      167.38     29.03 o
  -3   3  16      203.67      129.81     37.49 o
  -1   3  16      920.20      917.27     41.13 o
   1   3  16      163.40      195.97     39.14 o
   3   3  16       51.55       44.07     49.47 o
   5   3  16       64.45       52.45     40.95 o
   7   3  16      381.40      413.41     44.48 o
   9   3  16      138.07      101.46     40.78 o
  11   3  16       61.95       46.92     43.24 o
  13   3  16      825.55      791.66     54.52 o
 -24   4  16      349.29      285.38     33.00 o
 -22   4  16        5.56      -13.54     31.03 o
 -20   4  16      539.15      611.24     61.97 o
 -18   4  16       42.19       53.39     30.62 o
 -16   4  16     1308.08     1356.30     80.37 o
 -14   4  16     1475.81     1473.69     60.12 o
 -12   4  16      811.71      934.36     30.18 o
 -10   4  16      830.06      952.83     31.24 o
  -8   4  16      656.00      656.70     31.20 o
  -6   4  16      665.39      769.03     38.92 o
  -4   4  16      283.17      386.30     38.46 o
  -2   4  16      343.31      369.58     35.37 o
   0   4  16       71.38       68.54     39.53 o
   2   4  16     1084.46     1080.03     30.99 o
   4   4  16       43.98       44.02     35.04 o
   6   4  16     2643.79     2825.37     46.27 o
   8   4  16      688.17      688.45     60.19 o
  10   4  16      857.48      948.97     43.84 o
  12   4  16      217.21      164.73     38.50 o
 -21   5  16        4.62       93.97     31.87 o
 -19   5  16      115.40      105.10     31.36 o
 -17   5  16      247.76      264.67     30.73 o
 -15   5  16      219.39      221.84     45.15 o
 -13   5  16        0.34      -14.34     30.34 o
 -11   5  16      691.33      690.35     51.20 o
  -9   5  16      255.29      266.26     39.07 o
  -7   5  16      129.49      105.86     39.96 o
  -5   5  16      852.97      807.26     37.30 o
  -3   5  16      360.12      380.24     37.90 o
  -1   5  16      205.87      170.69     36.48 o
   1   5  16       77.70       90.08     32.79 o
   3   5  16        2.88        3.35     39.79 o
   5   5  16     1659.70     1568.08    104.35 o
   7   5  16      173.58      191.51     41.95 o
   9   5  16        1.14       -2.00     34.04 o
 -16   6  16      663.45      664.77     31.16 o
 -14   6  16       77.91       92.14     35.86 o
 -12   6  16      856.03      836.72     57.66 o
 -10   6  16     1747.09     1684.20     47.85 o
  -8   6  16      274.80      296.34     36.46 o
  -6   6  16      780.46      793.65     37.95 o
  -4   6  16      782.45      705.46     42.19 o
  -2   6  16      427.72      454.96     45.95 o
   0   6  16       49.13       39.67     28.34 o
   2   6  16     1723.42     1759.99    116.22 o
   4   6  16      366.41      388.82     66.07 o
 -27   1  17       56.23       83.68     30.93 o
 -25   1  17      973.41     1012.37     39.75 o
 -23   1  17       19.64       25.00     32.04 o
 -21   1  17     1940.89     1960.94     34.04 o
 -19   1  17        0.46       10.98     31.52 o
 -17   1  17     1628.12     1768.21     57.47 o
 -15   1  17      430.42      444.50     51.82 o
 -13   1  17     7283.46     7422.88    192.65 o
 -11   1  17     2883.31     3072.72     73.24 o
  -9   1  17     2193.19     2265.67     96.39 o
  -7   1  17     1040.99     1158.82     39.84 o
  -5   1  17      944.02     1024.23     31.33 o
  -3   1  17      706.50      718.33     32.28 o
  -1   1  17      241.04      235.44     31.95 o
   1   1  17     2261.96     2253.09     96.81 o
   3   1  17       30.33      125.90     62.94 o
   5   1  17     4425.56     4254.59     59.64 o
   7   1  17      469.37      454.77     34.99 o
   9   1  17     2998.61     2901.32     61.96 o
  11   1  17       24.00        4.42     48.60 o
  13   1  17      426.94      415.80     56.98 o
 -26   2  17      108.45      142.27     44.40 o
 -24   2  17        1.06        1.26     36.45 o
 -22   2  17        1.09      114.20     31.70 o
 -20   2  17      126.19       98.64     30.11 o
 -18   2  17       33.16      121.87     32.74 o
 -16   2  17        0.33       24.49     31.02 o
 -14   2  17       11.32      -16.08     31.95 o
 -12   2  17      578.89      642.09     33.86 o
 -10   2  17       40.65       17.79     30.94 o
  -8   2  17      159.74      214.64     41.47 o
  -6   2  17       14.66       48.16     31.54 o
  -4   2  17       54.40       59.43     30.78 o
  -2   2  17        2.85       18.02     36.24 o
   0   2  17        6.03       -1.80     39.83 o
   2   2  17      632.46      595.65     43.84 o
   4   2  17      180.75      131.13     53.50 o
   6   2  17       11.51       -7.56     36.80 o
   8   2  17        0.73       35.08     39.35 o
  10   2  17      310.07      308.19     56.88 o
  12   2  17       27.35       20.16     45.85 o
 -23   3  17      110.23       89.97     29.47 o
 -21   3  17      874.06      973.27     58.10 o
 -19   3  17        7.06      -10.89     31.40 o
 -17   3  17     1100.61     1107.08     52.25 o
 -15   3  17      284.24      340.96     34.14 o
 -13   3  17     3216.35     3223.60     96.04 o
 -11   3  17     1766.64     1855.31     51.51 o
  -9   3  17     1105.37     1157.11     33.31 o
  -7   3  17     1172.95     1241.62     44.81 o
  -5   3  17      221.69      270.00     30.49 o
  -3   3  17     1319.55     1264.35     71.26 o
  -1   3  17      569.58      535.91     38.50 o
   1   3  17      880.75      805.23     42.09 o
   3   3  17      133.63      161.86     50.54 o
   5   3  17     3058.36     2791.86     46.88 o
   7   3  17      611.49      589.66     41.76 o
   9   3  17     2440.55     2497.04    100.07 o
  11   3  17      118.27       90.47     46.41 o
 -22   4  17       44.16       -6.77     34.38 o
 -20   4  17       30.37       69.46     35.50 o
 -18   4  17        9.51       -7.01     30.44 o
 -16   4  17      158.00      163.79     28.33 o
 -14   4  17       78.98       61.57     29.75 o
 -12   4  17      333.19      292.44     29.29 o
 -10   4  17       35.54        8.92     31.74 o
  -8   4  17      611.49      609.57     30.85 o
  -6   4  17        4.91       29.99     33.56 o
  -4   4  17      131.55      175.30     41.32 o
  -2   4  17       74.86       88.90     37.46 o
   0   4  17       84.94      121.22     37.26 o
   2   4  17        9.36       -7.40     33.01 o
   4   4  17       15.69       61.45     35.04 o
   6   4  17       69.36       63.00     48.00 o
   8   4  17      177.73       86.65     41.71 o
  10   4  17       26.22       60.41     41.34 o
 -19   5  17        8.64       37.93     31.78 o
 -17   5  17      463.01      552.69     49.37 o
 -15   5  17      173.30      227.94     35.65 o
 -13   5  17     1101.22     1132.55     93.98 o
 -11   5  17     1287.79     1269.36     48.56 o
  -9   5  17      942.54      923.13     37.41 o
  -7   5  17      872.89      910.01     41.08 o
  -5   5  17      176.24      195.02     35.62 o
  -3   5  17      856.76      818.29     42.71 o
  -1   5  17      402.20      369.60     41.76 o
   1   5  17      529.80      541.34     33.15 o
   3   5  17        2.93      -21.60     30.96 o
   5   5  17      879.81      900.24     39.87 o
 -12   6  17      478.00      403.19     37.01 o
 -10   6  17       20.31       46.14     35.27 o
  -8   6  17      891.28      788.10     43.10 o
  -6   6  17        0.47       39.82     35.55 o
  -4   6  17       71.44       34.71     44.23 o
  -2   6  17      102.81       90.18     31.15 o
 -24   0  18        1.21        9.09     47.90 o
 -22   0  18      312.56      275.67     42.49 o
 -20   0  18      151.14       92.65     45.42 o
 -18   0  18     1202.99     1332.58     43.89 o
 -16   0  18      259.93      245.52     45.12 o
 -14   0  18     3944.15     3931.11     50.66 o
 -12   0  18     1939.12     1828.16     49.14 o
 -10   0  18     3347.91     3509.84     99.11 o
  -8   0  18      415.42      548.74     55.70 o
  -6   0  18     1505.81     1473.73     87.99 o
  -4   0  18       77.49       96.58     44.56 o
  -2   0  18      102.51      149.59     43.76 o
   0   0  18      604.24      691.72     91.09 o
   2   0  18       40.98      -19.67     88.31 o
   4   0  18     1774.01     1705.46     98.14 o
   6   0  18      191.90      157.25     49.46 o
   8   0  18     1386.97     1239.35     60.61 o
  10   0  18      438.28      374.45     64.94 o
  12   0  18      193.50      136.70     69.27 o
 -25   1  18       47.71       84.78     34.01 o
 -23   1  18        2.13       46.89     32.50 o
 -21   1  18       11.12        3.19     30.47 o
 -19   1  18       10.27       -3.62     33.73 o
 -17   1  18      145.75      149.82     32.98 o
 -15   1  18       22.08       66.96     37.28 o
 -13   1  18       49.76       61.56     30.49 o
 -11   1  18      110.24      137.08     31.32 o
  -9   1  18       32.73       58.00     29.92 o
  -7   1  18        0.10        6.44     32.12 o
  -5   1  18       20.66       48.24     33.14 o
  -3   1  18       22.11       26.89     32.52 o
  -1   1  18        0.51      -13.34     41.13 o
   1   1  18      314.65      292.24     55.69 o
   3   1  18        3.60        6.57     64.78 o
   5   1  18       13.30       23.78     33.35 o
   7   1  18       99.06       79.44     39.58 o
   9   1  18      162.87      152.25     39.53 o
  11   1  18        1.04       -2.40     51.25 o
 -24   2  18       98.91      159.32     31.64 o
 -22   2  18      302.41      283.63     33.12 o
 -20   2  18       71.97      118.43     30.73 o
 -18   2  18     1619.34     1819.60    103.50 o
 -16   2  18        8.93        3.55     32.39 o
 -14   2  18     2614.39     2617.80     37.84 o
 -12   2  18      819.41      886.28     68.42 o
 -10   2  18     3418.22     3611.71     79.04 o
  -8   2  18     1939.60     1981.86    105.74 o
  -6   2  18      725.28      774.61     34.23 o
  -4   2  18     1216.65     1335.99     55.31 o
  -2   2  18      103.26      154.88     38.82 o
   0   2  18     1070.33     1089.52     39.73 o
   2   2  18      136.58      109.60     52.77 o
   4   2  18     4603.20     4305.36     49.56 o
   6   2  18      411.96      372.70     39.19 o
   8   2  18     2419.93     2232.02     51.79 o
  10   2  18      399.31      372.08     51.63 o
 -21   3  18        2.23       40.15     35.81 o
 -19   3  18        0.37       15.14     34.57 o
 -17   3  18      138.67      113.64     28.26 o
 -15   3  18      313.33      287.52     32.25 o
 -13   3  18       25.08       37.79     28.38 o
 -11   3  18      102.69      144.53     30.39 o
  -9   3  18      512.57      515.13     29.97 o
  -7   3  18       24.04       15.97     31.34 o
  -5   3  18        1.28       36.61     33.88 o
  -3   3  18       81.82       54.52     39.59 o
  -1   3  18       89.55       72.52     38.73 o
   1   3  18      253.85      217.36     41.25 o
   3   3  18      242.88      200.97     37.42 o
   5   3  18      463.13      399.83     42.29 o
   7   3  18       21.56      -28.58     41.47 o
   9   3  18      135.42      158.99     43.67 o
 -20   4  18       66.04       80.55     34.17 o
 -18   4  18      576.62      562.91     44.16 o
 -16   4  18       82.32       58.93     32.62 o
 -14   4  18      673.96      723.45     34.70 o
 -12   4  18      142.31      102.49     43.89 o
 -10   4  18     1613.20     1548.28     49.25 o
  -8   4  18      702.65      714.03     45.59 o
  -6   4  18      752.89      690.56     36.98 o
  -4   4  18        8.59        0.97     39.41 o
  -2   4  18       71.66       57.31     39.45 o
   0   4  18      347.43      369.49     41.24 o
   2   4  18      300.56      253.34     38.70 o
   4   4  18      898.78      917.28     51.96 o
   6   4  18      135.76      136.86     42.50 o
 -15   5  18        8.42       78.93     38.49 o
 -13   5  18       90.68       99.23     30.16 o
 -11   5  18      288.36      281.85     37.25 o
  -9   5  18      668.17      563.56     39.51 o
  -7   5  18       92.07       99.03     35.42 o
  -5   5  18      263.08      245.90     36.95 o
  -3   5  18       26.91       22.16     40.36 o
  -1   5  18        1.40       20.13     40.41 o
   1   5  18       13.98       54.72     35.13 o
 -23   1  19      210.91      216.41     53.09 o
 -21   1  19      185.33      261.37     35.61 o
 -19   1  19      160.46      147.59     33.99 o
 -17   1  19       48.26      119.20     31.83 o
 -15   1  19     1667.95     1773.06     36.24 o
 -13   1  19      133.18      216.93     29.02 o
 -11   1  19      956.73     1014.96     32.90 o
  -9   1  19     1160.50     1169.94     31.61 o
  -7   1  19     1220.08     1327.51     47.75 o
  -5   1  19     1427.84     1498.17     36.04 o
  -3   1  19      942.03      940.16     56.73 o
  -1   1  19      755.25      890.42     45.86 o
   1   1  19      201.80      213.31     63.44 o
   3   1  19      838.66      853.16    113.22 o
   5   1  19       38.07       52.10     34.81 o
   7   1  19     1363.88     1259.95     42.84 o
   9   1  19      145.41      141.46     44.46 o
 -22   2  19       10.45       25.42     31.94 o
 -20   2  19       28.25       60.84     48.76 o
 -18   2  19       28.90       48.13     29.09 o
 -16   2  19       12.34       60.91     30.47 o
 -14   2  19      122.24      142.60     30.55 o
 -12   2  19      261.12      264.35     30.58 o
 -10   2  19       11.58       21.04     32.54 o
  -8   2  19       29.51       51.75     31.17 o
  -6   2  19       18.75       88.51     32.25 o
  -4   2  19       85.91      110.22     32.41 o
  -2   2  19       54.06       93.88     41.94 o
   0   2  19       64.38       27.78     39.93 o
   2   2  19        4.70       55.98     55.08 o
   4   2  19       43.09       70.42     40.89 o
   6   2  19       60.36       57.76     41.00 o
   8   2  19      171.18      151.20     44.65 o
 -19   3  19      635.24      617.58     35.27 o
 -17   3  19       14.67       17.87     29.25 o
 -15   3  19      774.63      846.40     44.60 o
 -13   3  19       57.65       91.65     33.57 o
 -11   3  19     1245.60     1280.75     68.82 o
  -9   3  19      367.81      365.93     33.39 o
  -7   3  19      620.82      710.68     33.78 o
  -5   3  19      817.91      745.82     60.28 o
  -3   3  19      743.13      743.92     60.84 o
  -1   3  19      224.31      281.71     39.46 o
   1   3  19       50.54       45.36     38.23 o
   3   3  19      710.43      713.02     40.75 o
   5   3  19       15.78      -25.24     42.53 o
 -16   4  19       10.51       36.48     32.74 o
 -14   4  19        4.31      -23.24     32.40 o
 -12   4  19        7.35       34.89     29.64 o
 -10   4  19       70.12       29.85     30.17 o
  -8   4  19       18.06       32.26     52.01 o
  -6   4  19       24.15       24.41     37.13 o
  -4   4  19        7.64       -7.90     36.45 o
  -2   4  19       49.38       74.85     40.63 o
   0   4  19       35.71        5.29     43.86 o
   2   4  19       16.10       12.05     32.96 o
 -20   0  20        9.85       14.51     52.67 o
 -18   0  20       43.32       19.77     46.44 o
 -16   0  20     1057.60     1132.76     53.06 o
 -14   0  20      781.09      789.54     51.11 o
 -12   0  20      827.92      854.71     51.27 o
 -10   0  20      205.79      309.65     77.08 o
  -8   0  20      301.53      342.08     47.81 o
  -6   0  20      241.09      243.66     40.20 o
  -4   0  20      533.50      524.70     65.64 o
  -2   0  20     1788.24     1863.68     52.46 o
   0   0  20      166.58      179.83     82.11 o
   2   0  20      642.82      694.07    100.50 o
   4   0  20      421.06      366.80     54.32 o
   6   0  20      778.16      670.84     58.09 o
 -19   1  20       12.40       37.99     32.72 o
 -17   1  20       49.46       54.02     33.99 o
 -15   1  20      187.15      174.56     33.86 o
 -13   1  20       13.06       16.57     29.61 o
 -11   1  20       10.58       14.16     33.69 o
  -9   1  20       13.37        4.71     30.40 o
  -7   1  20        0.70       20.51     35.43 o
  -5   1  20       12.41       37.90     32.63 o
  -3   1  20        1.57       41.88     34.61 o
  -1   1  20       91.65       96.40     42.29 o
   1   1  20       60.22       71.29     60.27 o
   3   1  20        4.61        1.18     60.11 o
   5   1  20       43.21       53.84     38.28 o
 -18   2  20      135.85      218.46     34.66 o
 -16   2  20      971.60     1049.04     37.48 o
 -14   2  20       55.71       96.51     32.24 o
 -12   2  20     1896.12     1850.69     51.88 o
 -10   2  20      190.34      236.11     33.78 o
  -8   2  20      372.75      447.41     35.85 o
  -6   2  20      637.21      677.05     34.86 o
  -4   2  20      365.45      416.23     53.39 o
  -2   2  20     1924.56     1752.70     90.47 o
   0   2  20      759.14      751.49     41.16 o
   2   2  20     2102.89     1883.51     62.93 o
   4   2  20       46.14       48.25     37.83 o
 -15   3  20      148.97      148.63     31.58 o
 -13   3  20        6.65       -2.50     32.29 o
 -11   3  20       70.21       93.38     33.94 o
  -9   3  20      112.04       76.06     32.93 o
  -7   3  20        1.04       11.89     28.96 o
  -5   3  20        0.00        8.58     36.95 o
  -3   3  20      156.20      112.81     46.29 o
  -1   3  20       20.40        5.24     43.66 o
   1   3  20       29.35       75.36     54.32 o
  -8   4  20      440.60      398.62     38.27 o
  -6   4  20       66.84       59.53     37.73 o
 -15   1  21        3.48       11.52     30.91 o
 -13   1  21     1047.47     1147.33     34.91 o
 -11   1  21      370.58      402.46     36.00 o
  -9   1  21     1070.16     1154.17     31.97 o
  -7   1  21       70.44       51.37     34.92 o
  -5   1  21      692.21      760.13     35.96 o
  -3   1  21      584.51      611.58     60.17 o
  -1   1  21      196.46      193.04     62.83 o
   1   1  21     1140.51     1019.20     87.99 o
 -14   2  21       11.20       13.18     35.79 o
 -12   2  21      119.54       71.01     32.11 o
 -10   2  21       23.58       62.93     32.98 o
  -8   2  21      141.27      145.04     33.17 o
  -6   2  21       63.08       71.88     34.32 o
  -4   2  21       48.13      136.33     43.15 o
  -2   2  21        3.66      -31.96     44.08 o
 
